# Supplementary material for: ﻿A taxonomic revision of the Malagasy endemic subgenus Mayria of the genus Camponotus (Hymenoptera, Formicidae) based on qualitative morphology and quantitative morphometric analyses
Source: Zookeys. 2022 Jan 17;1081:137–231. doi: 10.3897/zookeys.1081.71872 (PMC8786815; doi:10.3897/zookeys.1081.71872)
Supplement: XML Treatment for Camponotus antsaraingy [file zookeys.1081.71872-treatment1.xml]

<!DOCTYPE tp:taxon-treatment
  PUBLIC "-//TaxonX//DTD Taxonomic Treatment Publishing DTD v0 20100105//EN" "tax-treatment-NSO.dtd">
<tp:taxon-treatment xmlns:tp="http://www.plazi.org/taxpub"><tp:treatment-meta><kwd-group><label>Taxon classification</label><kwd>
                <named-content content-type="kingdom">Animalia</named-content>
              </kwd><kwd>
                <named-content content-type="order">Hymenoptera</named-content>
              </kwd><kwd>
                <named-content content-type="family">Formicidae</named-content>
              </kwd></kwd-group><mixed-citation publication-type="journal"><person-group><name><surname>Rasoamanana</surname><given-names>Nicole</given-names></name><name><surname>Fisher</surname><given-names>Brian L.</given-names></name></person-group><article-title>﻿A taxonomic revision of the Malagasy endemic subgenus <tp:taxon-name><tp:taxon-name-part taxon-name-part-type="genus" reg="Camponotus"/><tp:taxon-name-part taxon-name-part-type="subgenus" reg="Mayria">Mayria</tp:taxon-name-part></tp:taxon-name> of the genus <italic><tp:taxon-name><tp:taxon-name-part taxon-name-part-type="genus" reg="Camponotus">Camponotus</tp:taxon-name-part></tp:taxon-name></italic> (<tp:taxon-name><tp:taxon-name-part taxon-name-part-type="order">Hymenoptera</tp:taxon-name-part></tp:taxon-name>, <tp:taxon-name><tp:taxon-name-part taxon-name-part-type="family">Formicidae</tp:taxon-name-part></tp:taxon-name>) based on qualitative morphology and quantitative morphometric analyses</article-title><source>Zookeys</source><day>17</day><month>01</month><year>2022</year><volume>1081</volume><fpage>137</fpage><lpage>231</lpage><pub-id pub-id-type="doi">10.3897/zookeys.1081.71872</pub-id></mixed-citation></tp:treatment-meta><tp:nomenclature><label>﻿</label><tp:taxon-name>
              <object-id xmlns:xlink="http://www.w3.org/1999/xlink" content-type="arpha" xlink:type="simple">E5B75706-343E-523F-BFA2-FCE6EDDE3A5B</object-id>
              <tp:taxon-name-part taxon-name-part-type="genus" reg="Camponotus">Camponotus</tp:taxon-name-part>
              <tp:taxon-name-part taxon-name-part-type="species" reg="antsaraingy">antsaraingy</tp:taxon-name-part>
              <object-id xmlns:xlink="http://www.w3.org/1999/xlink" content-type="zoobank" xlink:type="simple">http://zoobank.org/CE9B7FC8-9992-4E11-AB74-B4B69A1725C5</object-id>
            </tp:taxon-name><tp:taxon-status xmlns:xlink="http://www.w3.org/1999/xlink" xlink:type="simple">sp. nov.</tp:taxon-status><xref ref-type="fig" rid="F4">Figures 4 A–D</xref><xref ref-type="fig" rid="F13">, 13B</xref><xref ref-type="fig" rid="F19">, 19A</xref><xref ref-type="fig" rid="F51">, 51</xref></tp:nomenclature><tp:treatment-sec sec-type="Holotype worker" id="SECID0E1VAM"><title>Holotype worker.</title><p>Madagascar, Province Antsiranana, Antsaraingy, <named-content xmlns:xlink="http://www.w3.org/1999/xlink" content-type="dwc:verbatimCoordinates" xlink:type="simple"><named-content content-type="geo-json" specific-use="{&#34;type&#34;:&#34;Point&#34;,&#34;coordinates&#34;:[49.659210,-12.903620]}" id="NCID0EDWAM" xlink:type="simple">–12.90362, 49.65921</named-content></named-content>, 66 m, littoral forest, ground nest, 21 October 2013 (<abbrev xmlns:xlink="http://www.w3.org/1999/xlink" xlink:title="BL Fisher and the Madagascar Biodiversity Center team" id="ABBRID0EIWAM" xlink:type="simple">BLF</abbrev>), collection code: BLF32314, specimen code: <ext-link xmlns:xlink="http://www.w3.org/1999/xlink" xlink:type="simple" ext-link-type="uri" xlink:href="https://www.antweb.org/specimen/CASENT0371032">CASENT0371032</ext-link> (<named-content xmlns:xlink="http://www.w3.org/1999/xlink" content-type="dwc:institutional_code" xlink:type="simple">CAS</named-content>). <bold>Paratypes.</bold> Two workers with same data as holotype but collection code: BLF32341, specimen code: <ext-link xmlns:xlink="http://www.w3.org/1999/xlink" xlink:type="simple" ext-link-type="uri" xlink:href="https://www.antweb.org/specimen/CASENT0371026">CASENT0371026</ext-link> and <ext-link xmlns:xlink="http://www.w3.org/1999/xlink" xlink:type="simple" ext-link-type="uri" xlink:href="https://www.antweb.org/specimen/CASENT0840640">CASENT0840640</ext-link> (<named-content xmlns:xlink="http://www.w3.org/1999/xlink" content-type="dwc:institutional_code" xlink:type="simple">CAS</named-content>).</p></tp:treatment-sec><tp:treatment-sec sec-type="Worker diagnosis" id="SECID0ENXAM"><title>Worker diagnosis.</title><p>Integument entirely black, coarsely sculptured; gaster densely covered with enlarged white hairs; anterior clypeal margin with a rectangular lobe, broadly rounded medially; antennal scape flattened longitudinally; appressed, pointed-oval, whitish hairs present next to the antennal insertion; dorsal face of propodeum distinctly shorter than declivitous face; only three first gastral tergites visible dorsally.</p></tp:treatment-sec><tp:treatment-sec sec-type="description" id="SECID0ESXAM"><title>Description of minor worker.</title><p>Large-sized species. Absolute cephalic size (<abbrev xmlns:xlink="http://www.w3.org/1999/xlink" xlink:title="Cephalic size" id="ABBRID0EYXAM" xlink:type="simple">CS</abbrev>: 2.14±0.38, 2.00–2.33). In full-face view, head elongate (<abbrev xmlns:xlink="http://www.w3.org/1999/xlink" xlink:title="Maximum head capsule width" id="ABBRID0E3XAM" xlink:type="simple">CWb</abbrev>/<abbrev xmlns:xlink="http://www.w3.org/1999/xlink" xlink:title="Maximum cephalic length" id="ABBRID0EAYAM" xlink:type="simple">CL</abbrev>: 0.34±0.03; 0.32–0.35); posterior margin of head straight, lateral margin of head even straighter, feebly converging toward base of mandible. Eyes elliptical, sublateral, and placed next to the vertex (<abbrev xmlns:xlink="http://www.w3.org/1999/xlink" xlink:title="Postocular distance" id="ABBRID0EEYAM" xlink:type="simple">PoOC</abbrev>/<abbrev xmlns:xlink="http://www.w3.org/1999/xlink" xlink:title="Maximum cephalic length" id="ABBRID0EIYAM" xlink:type="simple">CL</abbrev>: 0.08±0.02; 0.07–0.09). Mandibles triangular with six teeth. Clypeus strongly carinate throughout its length, with produced, angular, anterior margin, lateral corner angulate and median portion a rounded triangle (<abbrev xmlns:xlink="http://www.w3.org/1999/xlink" xlink:title="Clypeal length" id="ABBRID0EMYAM" xlink:type="simple">ClyL</abbrev>/<abbrev xmlns:xlink="http://www.w3.org/1999/xlink" xlink:title="Maximum tentorial pit distance" id="ABBRID0EQYAM" xlink:type="simple">GPD</abbrev>: 0.25±0.05, 0.22–0.28). Antennal scape longitudinally flattened, its base scarcely enlarged (<abbrev xmlns:xlink="http://www.w3.org/1999/xlink" xlink:title="Scape length" id="ABBRID0EUYAM" xlink:type="simple">SL</abbrev>/<abbrev xmlns:xlink="http://www.w3.org/1999/xlink" xlink:title="Cephalic size" id="ABBRID0EYYAM" xlink:type="simple">CS</abbrev>: 0.44±0.04, 0.42–0.45). In lateral view, mesosoma short and high, its dorsum smoothly arcuate, metanotal suture obsolete. Humeral angle rounded. Dorsal and declivitous face of propodeum difficult to distinguish and forming a rounded angle (<abbrev xmlns:xlink="http://www.w3.org/1999/xlink" xlink:title="Mesosoma width" id="ABBRID0E3YAM" xlink:type="simple">MW</abbrev>/<abbrev xmlns:xlink="http://www.w3.org/1999/xlink" xlink:title="Mesosoma length" id="ABBRID0EAZAM" xlink:type="simple">ML</abbrev>: 0.27±0.02; 0.26–0.28; <abbrev xmlns:xlink="http://www.w3.org/1999/xlink" xlink:title="Mesothoracico-propodeal height" id="ABBRID0EEZAM" xlink:type="simple">MPH</abbrev>/<abbrev xmlns:xlink="http://www.w3.org/1999/xlink" xlink:title="Mesosoma length" id="ABBRID0EIZAM" xlink:type="simple">ML</abbrev>: 0.21±0.02, 0.20–0.22). In lateral view, petiole squamiform with sharp edge, anterior face short and converging to the highest point of the petiole, posterior face straight. Ventral face of femora marginate laterally, the outer margin of tibia with long, whitish setae. Head and mesosoma coarsely reticulate-punctate, legs and gastral tergite finely imbricate. Mandible finely foveolate with sparse punctures. Whitish, suberect hairs present on occipital portion, to the anterior margin of eyes, and on posteroventral head surface, scarcely distributed on mesosoma dorsum but much closer on declivity; decumbent, spatulate, whitish hair on the ventral section of gena, below the antennal socket, on the posterolateral margin of clypeus, promesonotum dorsum, petiolar node, and gastral tergite; suberect and decumbent whitish hairs present on gastral segment. Entire body blackish except the mandible testaceous to reddish.</p><fig id="F51" position="float" orientation="portrait"><object-id xmlns:xlink="http://www.w3.org/1999/xlink" content-type="doi" xlink:type="simple">10.3897/zookeys.1081.71872.figure51</object-id><object-id xmlns:xlink="http://www.w3.org/1999/xlink" content-type="arpha" xlink:type="simple">31006859-5536-5102-86B4-B8B547419696</object-id><label>Figure 51.</label><caption><p><italic><tp:taxon-name><tp:taxon-name-part taxon-name-part-type="genus" reg="Camponotus">Camponotus</tp:taxon-name-part><tp:taxon-name-part taxon-name-part-type="species" reg="antsaraingy">antsaraingy</tp:taxon-name-part></tp:taxon-name></italic> minor worker (<ext-link xmlns:xlink="http://www.w3.org/1999/xlink" xlink:type="simple" ext-link-type="uri" xlink:href="https://www.antweb.org/specimen/CASENT0371032">CASENT0371032</ext-link>) <bold>1</bold> body in lateral view <bold>2</bold> head in full-face view <bold>3</bold> body in dorsal view.</p></caption><graphic xmlns:xlink="http://www.w3.org/1999/xlink" xlink:href="zookeys-1081-137-g051.jpg" position="float" orientation="portrait" xlink:type="simple" id="oo_634970.jpg"><uri content-type="original_file" xlink:type="simple">https://binary.pensoft.net/fig/634970</uri></graphic></fig></tp:treatment-sec><tp:treatment-sec sec-type="description" id="SECID0EP1AM"><title>Description of major worker.</title><p>With characteristics of minor workers, except: head more cordate (<abbrev xmlns:xlink="http://www.w3.org/1999/xlink" xlink:title="Cephalic size" id="ABBRID0EV1AM" xlink:type="simple">CS</abbrev>: 3.32±0.21, 2.94–3.55) (<abbrev xmlns:xlink="http://www.w3.org/1999/xlink" xlink:title="Maximum head capsule width" id="ABBRID0EZ1AM" xlink:type="simple">CWb</abbrev>/<abbrev xmlns:xlink="http://www.w3.org/1999/xlink" xlink:title="Maximum cephalic length" id="ABBRID0E41AM" xlink:type="simple">CL</abbrev>: 0.96±0.01, 0.95–0.99); lateral margins slightly convex and tapering anteriorly. Eyes elliptical, smaller compared to head size (<abbrev xmlns:xlink="http://www.w3.org/1999/xlink" xlink:title="Eye length" id="ABBRID0EB2AM" xlink:type="simple">EL</abbrev>/<abbrev xmlns:xlink="http://www.w3.org/1999/xlink" xlink:title="Cephalic size" id="ABBRID0EF2AM" xlink:type="simple">CS</abbrev>: 0.20±0.01; 0.20–0.21), placed dorsally next to posterior margin of frontal carina. Antennal scape short and not exceeding posterior margin of head (<abbrev xmlns:xlink="http://www.w3.org/1999/xlink" xlink:title="Scape length" id="ABBRID0EJ2AM" xlink:type="simple">SL</abbrev>/<abbrev xmlns:xlink="http://www.w3.org/1999/xlink" xlink:title="Cephalic size" id="ABBRID0EN2AM" xlink:type="simple">CS</abbrev>: 0.81±0.04; 0.76, 0.88); mandible more robust. Mesosoma and pilosity same as minor worker.</p></tp:treatment-sec><tp:treatment-sec sec-type="distribution" id="SECID0ER2AM"><title>Distribution and biology.</title><p>This new species is only known from Antsaraingy, a littoral forest, from 66 to 90 m in elevation, located in the northern portion of Madagascar (Fig. <xref ref-type="fig" rid="F70">70A</xref>). Nests were found underground and inside termite mounds; four colonies were collected to represent this species.</p></tp:treatment-sec><tp:treatment-sec sec-type="discussion" id="SECID0E22AM"><title>Discussion.</title><p>Despite its large size, <italic><tp:taxon-name><tp:taxon-name-part taxon-name-part-type="genus" reg="Camponotus">Camponotus</tp:taxon-name-part><tp:taxon-name-part taxon-name-part-type="species" reg="antsaraingy">antsaraingy</tp:taxon-name-part></tp:taxon-name></italic> may be confused with <italic><tp:taxon-name><tp:taxon-name-part taxon-name-part-type="genus" reg="Camponotus">Camponotus</tp:taxon-name-part><tp:taxon-name-part taxon-name-part-type="species" reg="mita">mita</tp:taxon-name-part></tp:taxon-name></italic> and <italic><tp:taxon-name><tp:taxon-name-part taxon-name-part-type="genus" reg="Camponotus">Camponotus</tp:taxon-name-part><tp:taxon-name-part taxon-name-part-type="species" reg="voeltzkowii">voeltzkowii</tp:taxon-name-part></tp:taxon-name></italic> because in these three species the propodeal face of the propodeum is more reduced than the declivitous face. In <italic><tp:taxon-name><tp:taxon-name-part taxon-name-part-type="genus" reg="Camponotus">C.</tp:taxon-name-part><tp:taxon-name-part taxon-name-part-type="species" reg="antsaraingy">antsaraingy</tp:taxon-name-part></tp:taxon-name></italic> the antennal segments are entirely flattened while in <italic><tp:taxon-name><tp:taxon-name-part taxon-name-part-type="genus" reg="Camponotus">C.</tp:taxon-name-part><tp:taxon-name-part taxon-name-part-type="species" reg="mita">mita</tp:taxon-name-part></tp:taxon-name></italic> only the basal half is flattened; <italic><tp:taxon-name><tp:taxon-name-part taxon-name-part-type="genus" reg="Camponotus">C.</tp:taxon-name-part><tp:taxon-name-part taxon-name-part-type="species" reg="voeltzkowii">voeltzkowii</tp:taxon-name-part></tp:taxon-name></italic> has circular antennal segments. The pubescence on the gastral segment consists of thick, decumbent hair of the same type as the pilosity in <italic><tp:taxon-name><tp:taxon-name-part taxon-name-part-type="genus" reg="Camponotus">C.</tp:taxon-name-part><tp:taxon-name-part taxon-name-part-type="species" reg="antsaraingy">antsaraingy</tp:taxon-name-part></tp:taxon-name></italic>, with short and filiform hairs on the other two species.</p></tp:treatment-sec><tp:treatment-sec sec-type="etymology" id="SECID0EO5AM"><title>Etymology.</title><p>The species epithet is in reference to the type locality.</p></tp:treatment-sec><tp:treatment-sec sec-type="material" id="SECID0ET5AM"><title>Additional material examined.</title><p><bold>Province Antsiranana</bold>: Antsaraingy, <named-content xmlns:xlink="http://www.w3.org/1999/xlink" content-type="dwc:verbatimCoordinates" xlink:type="simple"><named-content content-type="geo-json" specific-use="{&#34;type&#34;:&#34;Point&#34;,&#34;coordinates&#34;:[49.660600,-12.906650]}" id="NCID0E55AM" xlink:type="simple">–12.90665, 49.6606</named-content></named-content>, 90 m, littoral forest, <abbrev xmlns:xlink="http://www.w3.org/1999/xlink" xlink:title="BL Fisher and the Madagascar Biodiversity Center team" id="ABBRID0ED6AM" xlink:type="simple">BLF</abbrev> (<named-content xmlns:xlink="http://www.w3.org/1999/xlink" content-type="dwc:institutional_code" xlink:type="simple">CAS</named-content>).</p></tp:treatment-sec><tp:treatment-sec><!--Section generated to contain objects referenced in tp:taxon-treatment.--><fig id="F4" position="float" orientation="portrait"><object-id xmlns:xlink="http://www.w3.org/1999/xlink" content-type="doi" xlink:type="simple">10.3897/zookeys.1081.71872.figure4</object-id><object-id xmlns:xlink="http://www.w3.org/1999/xlink" content-type="arpha" xlink:type="simple">868687E5-36FB-5547-9C5C-25E9B33310A0</object-id><label>Figure 4.</label><caption><p>Morphological character of minor and major workers of <italic><tp:taxon-name><tp:taxon-name-part taxon-name-part-type="genus" reg="Camponotus">C.</tp:taxon-name-part><tp:taxon-name-part taxon-name-part-type="species" reg="antsaraingy">antsaraingy</tp:taxon-name-part></tp:taxon-name></italic> species group <italic><tp:taxon-name><tp:taxon-name-part taxon-name-part-type="genus" reg="Camponotus">Camponotus</tp:taxon-name-part><tp:taxon-name-part taxon-name-part-type="species" reg="antsaraingy">antsaraingy</tp:taxon-name-part></tp:taxon-name></italic><bold>A, B</bold> head in full-face view and mesosoma in lateral view of minor worker (<ext-link xmlns:xlink="http://www.w3.org/1999/xlink" xlink:type="simple" ext-link-type="uri" xlink:href="https://www.antweb.org/specimen/CASENT0371032">CASENT0371032</ext-link>) <bold>C, D</bold> head in full-face view and mesosoma in lateral view of major worker (<ext-link xmlns:xlink="http://www.w3.org/1999/xlink" xlink:type="simple" ext-link-type="uri" xlink:href="https://www.antweb.org/specimen/CASENT0840640">CASENT0840640</ext-link>).</p></caption><graphic xmlns:xlink="http://www.w3.org/1999/xlink" xlink:href="zookeys-1081-137-g004.jpg" position="float" orientation="portrait" xlink:type="simple" id="oo_634923.jpg"><uri content-type="original_file" xlink:type="simple">https://binary.pensoft.net/fig/634923</uri></graphic></fig><fig id="F13" position="float" orientation="portrait"><object-id xmlns:xlink="http://www.w3.org/1999/xlink" content-type="doi" xlink:type="simple">10.3897/zookeys.1081.71872.figure13</object-id><object-id xmlns:xlink="http://www.w3.org/1999/xlink" content-type="arpha" xlink:type="simple">54CF3F42-331F-5311-A32B-75D82A3746CC</object-id><label>Figure 13.</label><caption><p>Type of hair on mesosoma dorsum <bold>A</bold><italic><tp:taxon-name><tp:taxon-name-part taxon-name-part-type="genus" reg="Camponotus">C.</tp:taxon-name-part><tp:taxon-name-part taxon-name-part-type="species" reg="nossibeensis">nossibeensis</tp:taxon-name-part></tp:taxon-name></italic> (<ext-link xmlns:xlink="http://www.w3.org/1999/xlink" xlink:type="simple" ext-link-type="uri" xlink:href="https://www.antweb.org/specimen/CASENT0191657">CASENT0191657</ext-link>) <bold>B</bold><italic><tp:taxon-name><tp:taxon-name-part taxon-name-part-type="genus" reg="Camponotus">C.</tp:taxon-name-part><tp:taxon-name-part taxon-name-part-type="species" reg="antsaraingy">antsaraingy</tp:taxon-name-part></tp:taxon-name></italic> (<ext-link xmlns:xlink="http://www.w3.org/1999/xlink" xlink:type="simple" ext-link-type="uri" xlink:href="https://www.antweb.org/specimen/CASENT0371032">CASENT0371032</ext-link>).</p></caption><graphic xmlns:xlink="http://www.w3.org/1999/xlink" xlink:href="zookeys-1081-137-g013.jpg" position="float" orientation="portrait" xlink:type="simple" id="oo_634932.jpg"><uri content-type="original_file" xlink:type="simple">https://binary.pensoft.net/fig/634932</uri></graphic></fig><fig id="F19" position="float" orientation="portrait"><object-id xmlns:xlink="http://www.w3.org/1999/xlink" content-type="doi" xlink:type="simple">10.3897/zookeys.1081.71872.figure19</object-id><object-id xmlns:xlink="http://www.w3.org/1999/xlink" content-type="arpha" xlink:type="simple">85138965-6FAE-591A-860D-289AF3BF6466</object-id><label>Figure 19.</label><caption><p>Head in full-face view <bold>A</bold><italic><tp:taxon-name><tp:taxon-name-part taxon-name-part-type="genus" reg="Camponotus">C.</tp:taxon-name-part><tp:taxon-name-part taxon-name-part-type="species" reg="antsaraingy">antsaraingy</tp:taxon-name-part></tp:taxon-name></italic> (<ext-link xmlns:xlink="http://www.w3.org/1999/xlink" xlink:type="simple" ext-link-type="uri" xlink:href="https://www.antweb.org/specimen/CASENT0371032">CASENT0371032</ext-link>). <bold>B</bold><italic><tp:taxon-name><tp:taxon-name-part taxon-name-part-type="genus" reg="Camponotus">C.</tp:taxon-name-part><tp:taxon-name-part taxon-name-part-type="species" reg="ethicus">ethicus</tp:taxon-name-part></tp:taxon-name></italic> (<ext-link xmlns:xlink="http://www.w3.org/1999/xlink" xlink:type="simple" ext-link-type="uri" xlink:href="https://www.antweb.org/specimen/CASENT0409948">CASENT0409948</ext-link>).</p></caption><graphic xmlns:xlink="http://www.w3.org/1999/xlink" xlink:href="zookeys-1081-137-g019.jpg" position="float" orientation="portrait" xlink:type="simple" id="oo_634938.jpg"><uri content-type="original_file" xlink:type="simple">https://binary.pensoft.net/fig/634938</uri></graphic></fig><fig id="F70" position="float" orientation="portrait"><object-id xmlns:xlink="http://www.w3.org/1999/xlink" content-type="doi" xlink:type="simple">10.3897/zookeys.1081.71872.figure70</object-id><object-id xmlns:xlink="http://www.w3.org/1999/xlink" content-type="arpha" xlink:type="simple">D1CF5E8B-0B82-5845-BBD3-7D77E0B952EB</object-id><label>Figure 70.</label><caption><p>Distribution maps of <italic><tp:taxon-name><tp:taxon-name-part taxon-name-part-type="genus" reg="Camponotus">C.</tp:taxon-name-part><tp:taxon-name-part taxon-name-part-type="species" reg="antsaraingy">antsaraingy</tp:taxon-name-part></tp:taxon-name></italic> species group <bold>A</bold><italic><tp:taxon-name><tp:taxon-name-part taxon-name-part-type="genus" reg="Camponotus">C.</tp:taxon-name-part><tp:taxon-name-part taxon-name-part-type="species" reg="antsaraingy">antsaraingy</tp:taxon-name-part></tp:taxon-name></italic>; <italic><tp:taxon-name><tp:taxon-name-part taxon-name-part-type="genus" reg="Camponotus">C.</tp:taxon-name-part><tp:taxon-name-part taxon-name-part-type="species" reg="efitra">efitra</tp:taxon-name-part></tp:taxon-name></italic> species group <bold>B</bold><italic><tp:taxon-name><tp:taxon-name-part taxon-name-part-type="genus" reg="Camponotus">C.</tp:taxon-name-part><tp:taxon-name-part taxon-name-part-type="species" reg="chrislaini">chrislaini</tp:taxon-name-part></tp:taxon-name></italic>, <italic><tp:taxon-name><tp:taxon-name-part taxon-name-part-type="genus" reg="Camponotus">C.</tp:taxon-name-part><tp:taxon-name-part taxon-name-part-type="species" reg="ellioti">ellioti</tp:taxon-name-part></tp:taxon-name></italic> species group <bold>C</bold><italic><tp:taxon-name><tp:taxon-name-part taxon-name-part-type="genus" reg="Camponotus">C.</tp:taxon-name-part><tp:taxon-name-part taxon-name-part-type="species" reg="ellioti">ellioti.</tp:taxon-name-part></tp:taxon-name></italic><bold>D</bold><italic><tp:taxon-name><tp:taxon-name-part taxon-name-part-type="genus" reg="Camponotus">C.</tp:taxon-name-part><tp:taxon-name-part taxon-name-part-type="species" reg="andrianjaka">andrianjaka.</tp:taxon-name-part></tp:taxon-name></italic><bold>E</bold><italic><tp:taxon-name><tp:taxon-name-part taxon-name-part-type="genus" reg="Camponotus">C.</tp:taxon-name-part><tp:taxon-name-part taxon-name-part-type="species" reg="maintilany">maintilany</tp:taxon-name-part></tp:taxon-name></italic> and <italic><tp:taxon-name><tp:taxon-name-part taxon-name-part-type="genus" reg="Camponotus">C.</tp:taxon-name-part><tp:taxon-name-part taxon-name-part-type="species" reg="madagascarensis">madagascarensis</tp:taxon-name-part></tp:taxon-name></italic> species group <bold>F</bold><italic><tp:taxon-name><tp:taxon-name-part taxon-name-part-type="genus" reg="Camponotus">C.</tp:taxon-name-part><tp:taxon-name-part taxon-name-part-type="species" reg="ivadia">ivadia</tp:taxon-name-part></tp:taxon-name></italic></p></caption><graphic xmlns:xlink="http://www.w3.org/1999/xlink" xlink:href="zookeys-1081-137-g070.jpg" position="float" orientation="portrait" xlink:type="simple" id="oo_634989.jpg"><uri content-type="original_file" xlink:type="simple">https://binary.pensoft.net/fig/634989</uri></graphic></fig></tp:treatment-sec></tp:taxon-treatment>
