# Supplementary material for: ﻿A taxonomic revision of the Malagasy endemic subgenus Mayria of the genus Camponotus (Hymenoptera, Formicidae) based on qualitative morphology and quantitative morphometric analyses
Source: Zookeys. 2022 Jan 17;1081:137–231. doi: 10.3897/zookeys.1081.71872 (PMC8786815; doi:10.3897/zookeys.1081.71872)
Supplement: XML Treatment for Camponotus darwinii [file zookeys.1081.71872-treatment2.xml]

<!DOCTYPE tp:taxon-treatment
  PUBLIC "-//TaxonX//DTD Taxonomic Treatment Publishing DTD v0 20100105//EN" "tax-treatment-NSO.dtd">
<tp:taxon-treatment xmlns:tp="http://www.plazi.org/taxpub"><tp:treatment-meta><kwd-group><label>Taxon classification</label><kwd>
                <named-content content-type="kingdom">Animalia</named-content>
              </kwd><kwd>
                <named-content content-type="order">Hymenoptera</named-content>
              </kwd><kwd>
                <named-content content-type="family">Formicidae</named-content>
              </kwd></kwd-group><mixed-citation publication-type="journal"><person-group><name><surname>Rasoamanana</surname><given-names>Nicole</given-names></name><name><surname>Fisher</surname><given-names>Brian L.</given-names></name></person-group><article-title>﻿A taxonomic revision of the Malagasy endemic subgenus <tp:taxon-name><tp:taxon-name-part taxon-name-part-type="genus" reg="Camponotus"/><tp:taxon-name-part taxon-name-part-type="subgenus" reg="Mayria">Mayria</tp:taxon-name-part></tp:taxon-name> of the genus <italic><tp:taxon-name><tp:taxon-name-part taxon-name-part-type="genus" reg="Camponotus">Camponotus</tp:taxon-name-part></tp:taxon-name></italic> (<tp:taxon-name><tp:taxon-name-part taxon-name-part-type="order">Hymenoptera</tp:taxon-name-part></tp:taxon-name>, <tp:taxon-name><tp:taxon-name-part taxon-name-part-type="family">Formicidae</tp:taxon-name-part></tp:taxon-name>) based on qualitative morphology and quantitative morphometric analyses</article-title><source>Zookeys</source><day>17</day><month>01</month><year>2022</year><volume>1081</volume><fpage>137</fpage><lpage>231</lpage><pub-id pub-id-type="doi">10.3897/zookeys.1081.71872</pub-id></mixed-citation></tp:treatment-meta><tp:nomenclature><label>﻿</label><tp:taxon-name>
              <object-id xmlns:xlink="http://www.w3.org/1999/xlink" content-type="arpha" xlink:type="simple">1EDEEF99-9D99-54D8-8F8F-EDDBEF505189</object-id>
              <tp:taxon-name-part taxon-name-part-type="genus" reg="Camponotus">Camponotus</tp:taxon-name-part>
              <tp:taxon-name-part taxon-name-part-type="species" reg="darwinii">darwinii</tp:taxon-name-part>
            </tp:taxon-name><tp:taxon-authority>Forel</tp:taxon-authority><xref ref-type="fig" rid="F5">Figures 5A</xref><xref ref-type="fig" rid="F16">, 16B</xref><xref ref-type="fig" rid="F17">, 17B</xref><xref ref-type="fig" rid="F52">, 52</xref><tp:nomenclature-citation-list><tp:nomenclature-citation><tp:taxon-name>
                  <tp:taxon-name-part taxon-name-part-type="genus" reg="Camponotus">Camponotus</tp:taxon-name-part>
                  <tp:taxon-name-part taxon-name-part-type="species" reg="darwinii">darwinii</tp:taxon-name-part>
                </tp:taxon-name><comment>Forel, 1886: 179. Lectotype minor worker, present designation, Centre de Madagascar [Ambatomanjaka, Miarinarivo, <named-content xmlns:xlink="http://www.w3.org/1999/xlink" content-type="dwc:verbatimCoordinates" xlink:type="simple"><named-content content-type="geo-json" specific-use="{&#34;type&#34;:&#34;Point&#34;,&#34;coordinates&#34;:[46.869107,-18.766947]}" id="NCID0EFCBM" xlink:type="simple">–18.766947, 46.869107</named-content></named-content>, 1343 m] (Hildebrandt), AntWeb <ext-link xmlns:xlink="http://www.w3.org/1999/xlink" xlink:type="simple" ext-link-type="uri" xlink:href="https://www.antweb.org/specimen/CASENT0101391">CASENT0101391</ext-link> (MNHG). Paralectotypes: one alate queen and five major workers, same data as lectotype, but specimen coded respectively as <ext-link xmlns:xlink="http://www.w3.org/1999/xlink" xlink:type="simple" ext-link-type="uri" xlink:href="https://www.antweb.org/specimen/CASENT0101385">CASENT0101385</ext-link> (queen) and<ext-link xmlns:xlink="http://www.w3.org/1999/xlink" xlink:type="simple" ext-link-type="uri" xlink:href="https://www.antweb.org/specimen/CASENT0101386">CASENT0101386</ext-link> (MNHG), <ext-link xmlns:xlink="http://www.w3.org/1999/xlink" xlink:type="simple" ext-link-type="uri" xlink:href="https://www.antweb.org/specimen/CASENT0104426">CASENT0104426</ext-link>, <ext-link xmlns:xlink="http://www.w3.org/1999/xlink" xlink:type="simple" ext-link-type="uri" xlink:href="https://www.antweb.org/specimen/CASENT0104427">CASENT0104427</ext-link>, FOCOL2468 and FOCOL2469 (<named-content xmlns:xlink="http://www.w3.org/1999/xlink" content-type="dwc:institutional_code" xlink:type="simple">ZMHB</named-content>) (examined).</comment></tp:nomenclature-citation><tp:nomenclature-citation><tp:taxon-name><tp:taxon-name-part taxon-name-part-type="genus" reg="Camponotus">Camponotus</tp:taxon-name-part> (<tp:taxon-name-part taxon-name-part-type="subgenus" reg="Myrmobrachys">Myrmobrachys</tp:taxon-name-part>) <tp:taxon-name-part taxon-name-part-type="species" reg="darwinii">darwinii</tp:taxon-name-part></tp:taxon-name><comment>Forel, 1914: 270; in <tp:taxon-name><tp:taxon-name-part taxon-name-part-type="genus" reg="Camponotus">Camponotus</tp:taxon-name-part> (<tp:taxon-name-part taxon-name-part-type="subgenus" reg="Myrmepomis">Myrmepomis</tp:taxon-name-part>)</tp:taxon-name>: Emery, 1920: 258; in <tp:taxon-name><tp:taxon-name-part taxon-name-part-type="genus" reg="Camponotus">Camponotus</tp:taxon-name-part> (<tp:taxon-name-part taxon-name-part-type="subgenus" reg="Myrmopiromis">Myrmopiromis</tp:taxon-name-part>)</tp:taxon-name>: Wheeler, 1922: 1051; Emery, 1925: 128; Bolton, 1995: 95, 131.</comment></tp:nomenclature-citation><tp:nomenclature-citation><tp:taxon-name>
                  <tp:taxon-name-part taxon-name-part-type="genus" reg="Camponotus">Camponotus</tp:taxon-name-part>
                  <tp:taxon-name-part taxon-name-part-type="species" reg="darwinii">darwinii</tp:taxon-name-part>
                  <tp:taxon-name-part taxon-name-part-type="infraspecific-rank">var.</tp:taxon-name-part>
                  <tp:taxon-name-part taxon-name-part-type="variety" reg="rubropilosus">rubropilosus</tp:taxon-name-part>
                </tp:taxon-name><comment>Forel, 1891: 44. Lectotype major worker, present designation, Madagascar, Antananarivo (Camboué), AntWeb <ext-link xmlns:xlink="http://www.w3.org/1999/xlink" xlink:type="simple" ext-link-type="uri" xlink:href="https://www.antweb.org/specimen/CASENT0101392">CASENT0101392</ext-link> (<named-content xmlns:xlink="http://www.w3.org/1999/xlink" content-type="dwc:institutional_code" xlink:type="simple">MHNG</named-content>). Paralectotypes: three major workers same data as the lectotype <ext-link xmlns:xlink="http://www.w3.org/1999/xlink" xlink:type="simple" ext-link-type="uri" xlink:href="https://www.antweb.org/specimen/CASENT0101393">CASENT0101393</ext-link> (<named-content xmlns:xlink="http://www.w3.org/1999/xlink" content-type="dwc:institutional_code" xlink:type="simple">MHNG</named-content>), <ext-link xmlns:xlink="http://www.w3.org/1999/xlink" xlink:type="simple" ext-link-type="uri" xlink:href="https://www.antweb.org/specimen/CASENT0104628">CASENT0104628</ext-link> (<named-content xmlns:xlink="http://www.w3.org/1999/xlink" content-type="dwc:institutional_code" xlink:type="simple">ZMHB</named-content>), <ext-link xmlns:xlink="http://www.w3.org/1999/xlink" xlink:type="simple" ext-link-type="uri" xlink:href="https://www.antweb.org/specimen/CASENT0101193">CASENT0101193</ext-link> (<named-content xmlns:xlink="http://www.w3.org/1999/xlink" content-type="dwc:institutional_code" xlink:type="simple">NHMB</named-content>).</comment></tp:nomenclature-citation><tp:nomenclature-citation><tp:taxon-name><tp:taxon-name-part taxon-name-part-type="genus" reg="Camponotus">Camponotus</tp:taxon-name-part> (<tp:taxon-name-part taxon-name-part-type="subgenus" reg="Myrmopiromis">Myrmopiromis</tp:taxon-name-part>) <tp:taxon-name-part taxon-name-part-type="species" reg="darwinii">darwinii</tp:taxon-name-part> <tp:taxon-name-part taxon-name-part-type="infraspecific-rank">var.</tp:taxon-name-part> <tp:taxon-name-part taxon-name-part-type="variety" reg="rubropilosus">rubropilosus</tp:taxon-name-part></tp:taxon-name><comment>Wheeler, 1922: 1051; Emery, 1925: 128; Bolton, 1995: 121. Syn. nov.</comment></tp:nomenclature-citation><tp:nomenclature-citation><tp:taxon-name>
                  <tp:taxon-name-part taxon-name-part-type="genus" reg="Camponotus">Camponotus</tp:taxon-name-part>
                  <tp:taxon-name-part taxon-name-part-type="species" reg="darwinii">darwinii</tp:taxon-name-part>
                  <tp:taxon-name-part taxon-name-part-type="infraspecific-rank">r.</tp:taxon-name-part>
                  <tp:taxon-name-part taxon-name-part-type="race" reg="rubropilosus">rubropilosus</tp:taxon-name-part>
                  <tp:taxon-name-part taxon-name-part-type="infraspecific-rank">var.</tp:taxon-name-part>
                  <tp:taxon-name-part taxon-name-part-type="variety" reg="robustior">robustior</tp:taxon-name-part>
                </tp:taxon-name><comment>Forel, 1905: 165. Lectotype minor worker, present designation, Toliara, Menabe, Beronono; Mahabo, <named-content xmlns:xlink="http://www.w3.org/1999/xlink" content-type="dwc:verbatimCoordinates" xlink:type="simple"><named-content content-type="geo-json" specific-use="{&#34;type&#34;:&#34;Point&#34;,&#34;coordinates&#34;:[45.000000,-21.000000]}" id="NCID0EPIBM" xlink:type="simple">–21.0, 45.0</named-content></named-content>, 339 m (Woltzkow), AntWeb <ext-link xmlns:xlink="http://www.w3.org/1999/xlink" xlink:type="simple" ext-link-type="uri" xlink:href="https://www.antweb.org/specimen/CASENT0104629">CASENT0104629</ext-link> (MNHG). Paralectotypes: two major workers, same data as lectotype, but specimen coded respectively as <ext-link xmlns:xlink="http://www.w3.org/1999/xlink" xlink:type="simple" ext-link-type="uri" xlink:href="https://www.antweb.org/specimen/CASENT0101195">CASENT0101195</ext-link>and<ext-link xmlns:xlink="http://www.w3.org/1999/xlink" xlink:type="simple" ext-link-type="uri" xlink:href="https://www.antweb.org/specimen/CASENT0101380">CASENT0101380</ext-link> (<named-content xmlns:xlink="http://www.w3.org/1999/xlink" content-type="dwc:institutional_code" xlink:type="simple">MHNG</named-content>).</comment></tp:nomenclature-citation><tp:nomenclature-citation><tp:taxon-name><tp:taxon-name-part taxon-name-part-type="genus" reg="Camponotus">Camponotus</tp:taxon-name-part> (<tp:taxon-name-part taxon-name-part-type="subgenus" reg="Myrmopiromis">Myrmopiromis</tp:taxon-name-part>) <tp:taxon-name-part taxon-name-part-type="species" reg="darwinii">darwinii</tp:taxon-name-part> <tp:taxon-name-part taxon-name-part-type="infraspecific-rank">r.</tp:taxon-name-part> <tp:taxon-name-part taxon-name-part-type="race" reg="rubropilosus">rubropilosus</tp:taxon-name-part> <tp:taxon-name-part taxon-name-part-type="infraspecific-rank">var.</tp:taxon-name-part> <tp:taxon-name-part taxon-name-part-type="variety" reg="robustior">robustior</tp:taxon-name-part></tp:taxon-name><comment>Wheeler, 1922: 1051; Emery, 1925: 128; Bolton, 1995: 121. Syn. nov.</comment></tp:nomenclature-citation></tp:nomenclature-citation-list></tp:nomenclature><tp:treatment-sec sec-type="Worker diagnosis" id="SECID0EJKBM"><title>Worker diagnosis.</title><p>Body integument matte black, finely reticulate-punctate; mesosoma and/or gastral dorsum with dense, long, and yellowish pilosity and pubescence; anterior clypeal margin with short, rounded, rectangular lobe; petiole squamiform.</p><fig id="F52" position="float" orientation="portrait"><object-id xmlns:xlink="http://www.w3.org/1999/xlink" content-type="doi" xlink:type="simple">10.3897/zookeys.1081.71872.figure52</object-id><object-id xmlns:xlink="http://www.w3.org/1999/xlink" content-type="arpha" xlink:type="simple">4BA2E9F5-5483-5F25-838E-EA0DBD3A0FD7</object-id><label>Figure 52.</label><caption><p><italic><tp:taxon-name><tp:taxon-name-part taxon-name-part-type="genus" reg="Camponotus">Camponotus</tp:taxon-name-part><tp:taxon-name-part taxon-name-part-type="species" reg="darwinii">darwinii</tp:taxon-name-part></tp:taxon-name></italic> minor worker (<ext-link xmlns:xlink="http://www.w3.org/1999/xlink" xlink:type="simple" ext-link-type="uri" xlink:href="https://www.antweb.org/specimen/CASENT0179460">CASENT0179460</ext-link>) <bold>1</bold> body in lateral view <bold>2</bold> head in full-face view <bold>3</bold> body in dorsal view.</p></caption><graphic xmlns:xlink="http://www.w3.org/1999/xlink" xlink:href="zookeys-1081-137-g052.jpg" position="float" orientation="portrait" xlink:type="simple" id="oo_634971.jpg"><uri content-type="original_file" xlink:type="simple">https://binary.pensoft.net/fig/634971</uri></graphic></fig></tp:treatment-sec><tp:treatment-sec sec-type="description" id="SECID0ERLBM"><title>Description of minor worker.</title><p>Medium size. Absolute cephalic size (<abbrev xmlns:xlink="http://www.w3.org/1999/xlink" xlink:title="Cephalic size" id="ABBRID0EXLBM" xlink:type="simple">CS</abbrev>: 1.45±0.28; 1.22–1.63). In full-face view, head more quadrate (<abbrev xmlns:xlink="http://www.w3.org/1999/xlink" xlink:title="Maximum head capsule width" id="ABBRID0E2LBM" xlink:type="simple">CWb</abbrev>/<abbrev xmlns:xlink="http://www.w3.org/1999/xlink" xlink:title="Maximum cephalic length" id="ABBRID0E6LBM" xlink:type="simple">CL</abbrev>: 0.37±0.03, 0.35–0.41); posterior margin of head almost flat, lateral margin of head slightly convex and tapering to front. Eyes circular, placed midway from the occipital corner (<abbrev xmlns:xlink="http://www.w3.org/1999/xlink" xlink:title="Postocular distance" id="ABBRID0EDMBM" xlink:type="simple">PoOC</abbrev>/<abbrev xmlns:xlink="http://www.w3.org/1999/xlink" xlink:title="Maximum cephalic length" id="ABBRID0EHMBM" xlink:type="simple">CL</abbrev>: 0.08±0.02; 0.06–0.09). Mandibles triangular with six teeth. With head in full-face view, anterior clypeal margin with a short, rounded, rectangular lobe; less convex in lateral view, not medially marginate (<abbrev xmlns:xlink="http://www.w3.org/1999/xlink" xlink:title="Clypeal length" id="ABBRID0ELMBM" xlink:type="simple">ClyL</abbrev>/<abbrev xmlns:xlink="http://www.w3.org/1999/xlink" xlink:title="Maximum tentorial pit distance" id="ABBRID0EPMBM" xlink:type="simple">GPD</abbrev>: 0.25±0.04, 0.23–0.28). Antennal scape circular and long, surpassing the occiput by the length of two basal funiculi (<abbrev xmlns:xlink="http://www.w3.org/1999/xlink" xlink:title="Scape length" id="ABBRID0ETMBM" xlink:type="simple">SL</abbrev>/<abbrev xmlns:xlink="http://www.w3.org/1999/xlink" xlink:title="Cephalic size" id="ABBRID0EXMBM" xlink:type="simple">CS</abbrev>: 0.40±0.04; 0.37–0.43). In lateral view, anterodorsal corner of pronotum rounded, mesosomal dorsal outline feebly and rather evenly arcuate above, dorsal face of propodeum generally longer than declivitous face (<abbrev xmlns:xlink="http://www.w3.org/1999/xlink" xlink:title="Mesosoma width" id="ABBRID0E2MBM" xlink:type="simple">MW</abbrev>/<abbrev xmlns:xlink="http://www.w3.org/1999/xlink" xlink:title="Mesosoma length" id="ABBRID0E6MBM" xlink:type="simple">ML</abbrev>: 0.21±0.02; 0.19–0.23; <abbrev xmlns:xlink="http://www.w3.org/1999/xlink" xlink:title="Mesothoracico-propodeal distance" id="ABBRID0EDNBM" xlink:type="simple">MPD</abbrev>/<abbrev xmlns:xlink="http://www.w3.org/1999/xlink" xlink:title="Mesosoma length" id="ABBRID0EHNBM" xlink:type="simple">ML</abbrev>: 0.24±0.03; 0.20–0.26). In lateral view, petiolar node cuneate, anterodosum straight basally and inclined dorsally to reach the flattened posterodorsal margin. Tibia tubular, not prismatic, its extensor profile with suberect setae. Head dorsum is matte, finely reticulate-punctate with sparse punctures on malar area; mesosoma striate in lateral view; in dorsal view, petiole, mesosoma, and appendages less shiny, finely reticulate-striolate except the abdominal sternite, which is more matte. Mandible finely reticulate-punctate with sparse oblique punctures. Hairs yellowish white, orange, or tawny colored, erect hairs usually abundant, at least on gastral tergite, often on vertex, occipital portion, and thorax dorsum; petiolar node with 4 pairs of hairs on its dorsum. Shiny black, with mandible and basitarsus reddish to brownish.</p></tp:treatment-sec><tp:treatment-sec sec-type="description" id="SECID0ELNBM"><title>Description of major worker.</title><p>Characteristics of minor workers, except: head much wider posteriorly (<abbrev xmlns:xlink="http://www.w3.org/1999/xlink" xlink:title="Cephalic size" id="ABBRID0ERNBM" xlink:type="simple">CS</abbrev>: 2.14±0.26, 1.70–2.47; <abbrev xmlns:xlink="http://www.w3.org/1999/xlink" xlink:title="Maximum head capsule width" id="ABBRID0EVNBM" xlink:type="simple">CWb</abbrev>/<abbrev xmlns:xlink="http://www.w3.org/1999/xlink" xlink:title="Maximum cephalic length" id="ABBRID0EZNBM" xlink:type="simple">CL</abbrev>: 1.04±0.06, 0.94–1.20); lateral margins convex and converging towards base of mandible. Eyes semicircular, placed dorsolaterally midway from the occipital margin (<abbrev xmlns:xlink="http://www.w3.org/1999/xlink" xlink:title="Postocular distance" id="ABBRID0E4NBM" xlink:type="simple">PoOC</abbrev>/<abbrev xmlns:xlink="http://www.w3.org/1999/xlink" xlink:title="Maximum cephalic length" id="ABBRID0EBOBM" xlink:type="simple">CL</abbrev>: 0.22±0.01, 0.19–0.24). Clypeus much more quadrate in full-face view (<abbrev xmlns:xlink="http://www.w3.org/1999/xlink" xlink:title="Clypeal length" id="ABBRID0EFOBM" xlink:type="simple">ClyL</abbrev>/<abbrev xmlns:xlink="http://www.w3.org/1999/xlink" xlink:title="Maximum tentorial pit distance" id="ABBRID0EJOBM" xlink:type="simple">GPD</abbrev>: 0.72± 0.09, 0.48–0.81), its anterior margin slightly concave medially. Antennal scape short, just surpassing the occipital border (<abbrev xmlns:xlink="http://www.w3.org/1999/xlink" xlink:title="Scape length" id="ABBRID0ENOBM" xlink:type="simple">SL</abbrev>/<abbrev xmlns:xlink="http://www.w3.org/1999/xlink" xlink:title="Cephalic size" id="ABBRID0EROBM" xlink:type="simple">CS</abbrev>: 0.83±0.08, 0.75–0.99). Dorsal outline of mesosoma forms a continuous line so that the basal portion of propodeum forms an obtuse angle with the declivity. Lateral portion of head finely reticulate above, punctate to finely areolate below.</p></tp:treatment-sec><tp:treatment-sec sec-type="distribution" id="SECID0EVOBM"><title>Distribution and biology.</title><p><italic><tp:taxon-name><tp:taxon-name-part taxon-name-part-type="genus" reg="Camponotus">Camponotus</tp:taxon-name-part><tp:taxon-name-part taxon-name-part-type="species" reg="darwinii">darwinii</tp:taxon-name-part></tp:taxon-name></italic> is a famous species which is distributed widely across central of Madagascar, with a range extending from Ankazobe to Mount Papango, PN Befotaka Midongy (Fig. <xref ref-type="fig" rid="F58">58A</xref>). It has been collected from a wide variety of different habitats, including rainforest, montane rainforest, Uapaca forest, and Uapaca woodland as well as disturbed habitats such as urban and garden areas and cultivated land (Tavy). The species has also been found nesting inside <italic><tp:taxon-name><tp:taxon-name-part taxon-name-part-type="genus" reg="Melia">Melia</tp:taxon-name-part><tp:taxon-name-part taxon-name-part-type="species" reg="azedarach">azedarach</tp:taxon-name-part></tp:taxon-name></italic> and <italic><tp:taxon-name><tp:taxon-name-part taxon-name-part-type="genus" reg="Phellolophium">Phellolophium</tp:taxon-name-part><tp:taxon-name-part taxon-name-part-type="species" reg="madagascariense">madagascariense</tp:taxon-name-part></tp:taxon-name></italic>. Habitat elevations ranged from 1069–2150 m.</p></tp:treatment-sec><tp:treatment-sec sec-type="discussion" id="SECID0EAQBM"><title>Discussion.</title><p><italic><tp:taxon-name><tp:taxon-name-part taxon-name-part-type="genus" reg="Camponotus">Camponotus</tp:taxon-name-part><tp:taxon-name-part taxon-name-part-type="species" reg="darwinii">darwinii</tp:taxon-name-part></tp:taxon-name></italic> should be separable from most similar species in this group by the combination of the following characters: presence of dense hairs on mesosoma and/or gastral dorsum, mandible and malar area distinctly reddish in color, propodeal and declivitous faces unequal in length. This species is much closer to <italic><tp:taxon-name><tp:taxon-name-part taxon-name-part-type="genus" reg="Camponotus">C.</tp:taxon-name-part><tp:taxon-name-part taxon-name-part-type="species" reg="ursus">ursus</tp:taxon-name-part></tp:taxon-name></italic> but differs in the density of mesosomal hairs and the aspect of the petiole. In addition, <italic><tp:taxon-name><tp:taxon-name-part taxon-name-part-type="genus" reg="Camponotus">C.</tp:taxon-name-part><tp:taxon-name-part taxon-name-part-type="species" reg="darwinii">darwinii</tp:taxon-name-part></tp:taxon-name></italic> is much more robust than <italic><tp:taxon-name><tp:taxon-name-part taxon-name-part-type="genus" reg="Camponotus">C.</tp:taxon-name-part><tp:taxon-name-part taxon-name-part-type="species" reg="ursus">ursus.</tp:taxon-name-part></tp:taxon-name></italic></p></tp:treatment-sec><tp:treatment-sec sec-type="material" id="SECID0ERRBM"><title>Additional material examined.</title><p><bold>Province Antananarivo</bold>: Analamanga Region, District of Ankazobe, Ambohitantely, 46 km NE of Ankazobe, <named-content xmlns:xlink="http://www.w3.org/1999/xlink" content-type="dwc:verbatimCoordinates" xlink:type="simple"><named-content content-type="geo-json" specific-use="{&#34;type&#34;:&#34;Point&#34;,&#34;coordinates&#34;:[47.281500,-18.198000]}" id="NCID0E3RBM" xlink:type="simple">–18.198, 47.2815</named-content></named-content>, 701 m, Forêt sclerophylle (<abbrev xmlns:xlink="http://www.w3.org/1999/xlink" xlink:title="Madagascar Malaise trap program by Mike Irwin and Rasolondalao Harin’hala Hasinjaka" id="ABBRID0EBSBM" xlink:type="simple">MG</abbrev>) (<named-content xmlns:xlink="http://www.w3.org/1999/xlink" content-type="dwc:institutional_code" xlink:type="simple">CAS</named-content>); Ambatolaona, <named-content xmlns:xlink="http://www.w3.org/1999/xlink" content-type="dwc:verbatimCoordinates" xlink:type="simple"><named-content content-type="geo-json" specific-use="{&#34;type&#34;:&#34;Point&#34;,&#34;coordinates&#34;:[47.882830,-18.928000]}" id="NCID0EQSBM" xlink:type="simple">–18.928, 47.88283</named-content></named-content>, 1382 m, urban/garden (<abbrev xmlns:xlink="http://www.w3.org/1999/xlink" xlink:title="BL Fisher and the Madagascar Biodiversity Center team" id="ABBRID0EVSBM" xlink:type="simple">BLF</abbrev>) (<named-content xmlns:xlink="http://www.w3.org/1999/xlink" content-type="dwc:institutional_code" xlink:type="simple">CAS</named-content>); Kaloy, <named-content xmlns:xlink="http://www.w3.org/1999/xlink" content-type="dwc:verbatimCoordinates" xlink:type="simple"><named-content content-type="geo-json" specific-use="{&#34;type&#34;:&#34;Point&#34;,&#34;coordinates&#34;:[47.651020,-18.589980]}" id="NCID0EETBM" xlink:type="simple">–18.58998, 47.65102</named-content></named-content>, 1423 m, disturbed montane rainforest, (<abbrev xmlns:xlink="http://www.w3.org/1999/xlink" xlink:title="BL Fisher and the Madagascar Biodiversity Center team" id="ABBRID0EJTBM" xlink:type="simple">BLF</abbrev>) (<named-content xmlns:xlink="http://www.w3.org/1999/xlink" content-type="dwc:institutional_code" xlink:type="simple">CAS</named-content>); Ilafy, <named-content xmlns:xlink="http://www.w3.org/1999/xlink" content-type="dwc:verbatimCoordinates" xlink:type="simple"><named-content content-type="geo-json" specific-use="{&#34;type&#34;:&#34;Point&#34;,&#34;coordinates&#34;:[47.565750,-18.854150]}" id="NCID0EYTBM" xlink:type="simple">–18.85415, 47.56575</named-content></named-content>, 1385 m, urban/garden (<abbrev xmlns:xlink="http://www.w3.org/1999/xlink" xlink:title="BL Fisher and the Madagascar Biodiversity Center team" id="ABBRID0E4TBM" xlink:type="simple">BLF</abbrev>) (<named-content xmlns:xlink="http://www.w3.org/1999/xlink" content-type="dwc:institutional_code" xlink:type="simple">CAS</named-content>); Forêt de galerie, Telomirahavavy, 23.4 km NNE Ankazobe, <named-content xmlns:xlink="http://www.w3.org/1999/xlink" content-type="dwc:verbatimCoordinates" xlink:type="simple"><named-content content-type="geo-json" specific-use="{&#34;type&#34;:&#34;Point&#34;,&#34;coordinates&#34;:[47.206200,-18.121670]}" id="NCID0EMUBM" xlink:type="simple">–18.12167, 47.2062</named-content></named-content>7, 1520 m, disturbed gallery montane forest (<abbrev xmlns:xlink="http://www.w3.org/1999/xlink" xlink:title="BL Fisher and the Madagascar Biodiversity Center team" id="ABBRID0ERUBM" xlink:type="simple">BLF</abbrev>) (<named-content xmlns:xlink="http://www.w3.org/1999/xlink" content-type="dwc:institutional_code" xlink:type="simple">CAS</named-content>); Stn. Forestiѐre Manjakatompo, <named-content xmlns:xlink="http://www.w3.org/1999/xlink" content-type="dwc:verbatimCoordinates" xlink:type="simple"><named-content content-type="geo-json" specific-use="{&#34;type&#34;:&#34;Point&#34;,&#34;coordinates&#34;:[47.316670,-19.350000]}" id="NCID0EAVBM" xlink:type="simple">–19.35, 47.31667</named-content></named-content>, 2000 m, montane rainforest (Mark Pigeon) (<named-content xmlns:xlink="http://www.w3.org/1999/xlink" content-type="dwc:institutional_code" xlink:type="simple">CAS</named-content>); 25 km NNE Ankazobe, <named-content xmlns:xlink="http://www.w3.org/1999/xlink" content-type="dwc:verbatimCoordinates" xlink:type="simple"><named-content content-type="geo-json" specific-use="{&#34;type&#34;:&#34;Point&#34;,&#34;coordinates&#34;:[47.183330,-18.100000]}" id="NCID0EQVBM" xlink:type="simple">–18.1, 47.18333</named-content></named-content>, 1500 m, rainforest (<abbrev xmlns:xlink="http://www.w3.org/1999/xlink" xlink:title="Phil Ward" id="ABBRID0EVVBM" xlink:type="simple">PSW</abbrev>) (<named-content xmlns:xlink="http://www.w3.org/1999/xlink" content-type="dwc:institutional_code" xlink:type="simple">PSWC</named-content>); Stn. Forestiѐre Manjakatompo, <named-content xmlns:xlink="http://www.w3.org/1999/xlink" content-type="dwc:verbatimCoordinates" xlink:type="simple"><named-content content-type="geo-json" specific-use="{&#34;type&#34;:&#34;Point&#34;,&#34;coordinates&#34;:[47.316670,-19.350000]}" id="NCID0EEWBM" xlink:type="simple">–19.35, 47.31667</named-content></named-content>, 1600 m, montane rainforest (<abbrev xmlns:xlink="http://www.w3.org/1999/xlink" xlink:title="Phil Ward" id="ABBRID0EJWBM" xlink:type="simple">PSW</abbrev>) (<named-content xmlns:xlink="http://www.w3.org/1999/xlink" content-type="dwc:institutional_code" xlink:type="simple">PSWC</named-content>); <named-content xmlns:xlink="http://www.w3.org/1999/xlink" content-type="dwc:verbatimCoordinates" xlink:type="simple"><named-content content-type="geo-json" specific-use="{&#34;type&#34;:&#34;Point&#34;,&#34;coordinates&#34;:[47.533330,-18.916670]}" id="NCID0EYWBM" xlink:type="simple">–18.91667, 47.53333</named-content></named-content>, 1350 m, park/garden (<abbrev xmlns:xlink="http://www.w3.org/1999/xlink" xlink:title="Phil Ward" id="ABBRID0E4WBM" xlink:type="simple">PSW</abbrev>) (<named-content xmlns:xlink="http://www.w3.org/1999/xlink" content-type="dwc:institutional_code" xlink:type="simple">PSWC</named-content>); Parc de Tsimbazaza; Antananarivo renivohitra, <named-content xmlns:xlink="http://www.w3.org/1999/xlink" content-type="dwc:verbatimCoordinates" xlink:type="simple"><named-content content-type="geo-json" specific-use="{&#34;type&#34;:&#34;Point&#34;,&#34;coordinates&#34;:[47.526110,-18.930000]}" id="NCID0EMXBM" xlink:type="simple">–18.93, 47.52611</named-content></named-content>, 1275 m (D.M. Olson) (<named-content xmlns:xlink="http://www.w3.org/1999/xlink" content-type="dwc:institutional_code" xlink:type="simple">PSWC</named-content>); <named-content xmlns:xlink="http://www.w3.org/1999/xlink" content-type="dwc:verbatimCoordinates" xlink:type="simple"><named-content content-type="geo-json" specific-use="{&#34;type&#34;:&#34;Point&#34;,&#34;coordinates&#34;:[47.533330,-18.916670]}" id="NCID0E3XBM" xlink:type="simple">–18.91667, 47.53333</named-content></named-content>, 1300 m, park/garden (<abbrev xmlns:xlink="http://www.w3.org/1999/xlink" xlink:title="Phil Ward" id="ABBRID0EBYBM" xlink:type="simple">PSW</abbrev>) (<named-content xmlns:xlink="http://www.w3.org/1999/xlink" content-type="dwc:institutional_code" xlink:type="simple">PSWC</named-content>); 3 km 41° NE Andranomay, 11.5 km 147° SSE Anjozorobe, <named-content xmlns:xlink="http://www.w3.org/1999/xlink" content-type="dwc:verbatimCoordinates" xlink:type="simple"><named-content content-type="geo-json" specific-use="{&#34;type&#34;:&#34;Point&#34;,&#34;coordinates&#34;:[47.960000,-18.473330]}" id="NCID0EQYBM" xlink:type="simple">–18.47333, 47.96</named-content></named-content>, 1300 m, montane rainforest (<abbrev xmlns:xlink="http://www.w3.org/1999/xlink" xlink:title="Fisher-Griswold Arthropod Team" id="ABBRID0EVYBM" xlink:type="simple">FGAT</abbrev>) (<named-content xmlns:xlink="http://www.w3.org/1999/xlink" content-type="dwc:institutional_code" xlink:type="simple">CAS</named-content>); Parc Botanique et Zoologique de Tsimbazaza, <named-content xmlns:xlink="http://www.w3.org/1999/xlink" content-type="dwc:verbatimCoordinates" xlink:type="simple"><named-content content-type="geo-json" specific-use="{&#34;type&#34;:&#34;Point&#34;,&#34;coordinates&#34;:[47.911670,-18.932330]}" id="NCID0EEZBM" xlink:type="simple">–18.93233, 47.91167</named-content></named-content>, 1300 m (D.H. Kavanaugh) (<named-content xmlns:xlink="http://www.w3.org/1999/xlink" content-type="dwc:institutional_code" xlink:type="simple">CAS</named-content>); Angavokely, –18.93333, 47.75 (B. Pettersson) (<named-content xmlns:xlink="http://www.w3.org/1999/xlink" content-type="dwc:institutional_code" xlink:type="simple">PSWC</named-content>).</p><p><bold>Province Fianarantsoa</bold>: 29 km SSW Ambositra, Ankazomivady, <named-content xmlns:xlink="http://www.w3.org/1999/xlink" content-type="dwc:verbatimCoordinates" xlink:type="simple"><named-content content-type="geo-json" specific-use="{&#34;type&#34;:&#34;Point&#34;,&#34;coordinates&#34;:[47.165000,-20.776670]}" id="NCID0EA1BM" xlink:type="simple">–20.77667, 47.165</named-content></named-content>, 1700 m, disturbed montane rainforest (B.L. Fisher) (<named-content xmlns:xlink="http://www.w3.org/1999/xlink" content-type="dwc:institutional_code" xlink:type="simple">CAS</named-content>); Forêt d’ Atsirakambiaty, 7.6 km 285° WNW Itremo, <named-content xmlns:xlink="http://www.w3.org/1999/xlink" content-type="dwc:verbatimCoordinates" xlink:type="simple"><named-content content-type="geo-json" specific-use="{&#34;type&#34;:&#34;Point&#34;,&#34;coordinates&#34;:[46.563330,-20.593330]}" id="NCID0EQ1BM" xlink:type="simple">–20.59333, 46.56333</named-content></named-content>, 1550 m, montane rainforest (<abbrev xmlns:xlink="http://www.w3.org/1999/xlink" xlink:title="Fisher-Griswold Arthropod Team" id="ABBRID0EV1BM" xlink:type="simple">FGAT</abbrev>)(<named-content xmlns:xlink="http://www.w3.org/1999/xlink" content-type="dwc:institutional_code" xlink:type="simple">CAS</named-content>); 2 km W Andrambovato, along river Tatamaly, <named-content xmlns:xlink="http://www.w3.org/1999/xlink" content-type="dwc:verbatimCoordinates" xlink:type="simple"><named-content content-type="geo-json" specific-use="{&#34;type&#34;:&#34;Point&#34;,&#34;coordinates&#34;:[47.410000,-21.511670]}" id="NCID0EE2BM" xlink:type="simple">–21.51167, 47.41</named-content></named-content>, 1075 m, cultivated land (tavy), recent 1–2 year-old tavy (<abbrev xmlns:xlink="http://www.w3.org/1999/xlink" xlink:title="BL Fisher and the Madagascar Biodiversity Center team" id="ABBRID0EJ2BM" xlink:type="simple">BLF</abbrev>) (<named-content xmlns:xlink="http://www.w3.org/1999/xlink" content-type="dwc:institutional_code" xlink:type="simple">CAS</named-content>); stream area, 900 m E of Isalo National Park Interpretive Center, <named-content xmlns:xlink="http://www.w3.org/1999/xlink" content-type="dwc:verbatimCoordinates" xlink:type="simple"><named-content content-type="geo-json" specific-use="{&#34;type&#34;:&#34;Point&#34;,&#34;coordinates&#34;:[45.358170,-22.626670]}" id="NCID0EY2BM" xlink:type="simple">–22.62667, 45.35817</named-content></named-content>, 750 m, open area near stream (R. Harin’Hala) (<named-content xmlns:xlink="http://www.w3.org/1999/xlink" content-type="dwc:institutional_code" xlink:type="simple">CAS</named-content>); Parc National d’Andringitra, Plateau d’Andohariana, 39.8 km 204° Ambalavao, <named-content xmlns:xlink="http://www.w3.org/1999/xlink" content-type="dwc:verbatimCoordinates" xlink:type="simple"><named-content content-type="geo-json" specific-use="{&#34;type&#34;:&#34;Point&#34;,&#34;coordinates&#34;:[46.900830,-22.187670]}" id="NCID0EI3BM" xlink:type="simple">–22.18767, 46.90083</named-content></named-content>, 2150 m, rubicole thicket at base of cliff (<abbrev xmlns:xlink="http://www.w3.org/1999/xlink" xlink:title="BL Fisher and the Madagascar Biodiversity Center team" id="ABBRID0EN3BM" xlink:type="simple">BLF</abbrev>) (<named-content xmlns:xlink="http://www.w3.org/1999/xlink" content-type="dwc:institutional_code" xlink:type="simple">CAS</named-content>); Vohiparara, <named-content xmlns:xlink="http://www.w3.org/1999/xlink" content-type="dwc:verbatimCoordinates" xlink:type="simple"><named-content content-type="geo-json" specific-use="{&#34;type&#34;:&#34;Point&#34;,&#34;coordinates&#34;:[47.366670,-21.233330]}" id="NCID0E33BM" xlink:type="simple">–21.23333, 47.36667</named-content></named-content> (A. Pauly) (<named-content xmlns:xlink="http://www.w3.org/1999/xlink" content-type="dwc:institutional_code" xlink:type="simple">CAS</named-content>); Miandritsara Forest, 40 km S of Ambositra, <named-content xmlns:xlink="http://www.w3.org/1999/xlink" content-type="dwc:verbatimCoordinates" xlink:type="simple"><named-content content-type="geo-json" specific-use="{&#34;type&#34;:&#34;Point&#34;,&#34;coordinates&#34;:[47.175670,-20.792670]}" id="NCID0EM4BM" xlink:type="simple">–20.79267, 47.17567</named-content></named-content>, 822 m, low altitude rainforest (<abbrev xmlns:xlink="http://www.w3.org/1999/xlink" xlink:title="Madagascar Malaise trap program by Mike Irwin and Rasolondalao Harin’hala Hasinjaka" id="ABBRID0ER4BM" xlink:type="simple">MG</abbrev>) (<named-content xmlns:xlink="http://www.w3.org/1999/xlink" content-type="dwc:institutional_code" xlink:type="simple">CAS</named-content>); dry wash, 1 km E of Isalo National Park Interpretive Center, <named-content xmlns:xlink="http://www.w3.org/1999/xlink" content-type="dwc:verbatimCoordinates" xlink:type="simple"><named-content content-type="geo-json" specific-use="{&#34;type&#34;:&#34;Point&#34;,&#34;coordinates&#34;:[45.358170,-22.626670]}" id="NCID0EA5BM" xlink:type="simple">–22.62667, 45.35817</named-content></named-content>, 885 m, dry wash (R. Harin’Hala) (<named-content xmlns:xlink="http://www.w3.org/1999/xlink" content-type="dwc:institutional_code" xlink:type="simple">CAS</named-content>); Parc National Befotaka-Midongy, Papango 28.5 km S Midongy-Sud, Mount Papango, <named-content xmlns:xlink="http://www.w3.org/1999/xlink" content-type="dwc:verbatimCoordinates" xlink:type="simple"><named-content content-type="geo-json" specific-use="{&#34;type&#34;:&#34;Point&#34;,&#34;coordinates&#34;:[46.957500,-23.840830]}" id="NCID0EQ5BM" xlink:type="simple">–23.84083, 46.9575</named-content></named-content>, 1250 m, montane rainforest (<abbrev xmlns:xlink="http://www.w3.org/1999/xlink" xlink:title="BL Fisher and the Madagascar Biodiversity Center team" id="ABBRID0EV5BM" xlink:type="simple">BLF</abbrev>) (<named-content xmlns:xlink="http://www.w3.org/1999/xlink" content-type="dwc:institutional_code" xlink:type="simple">CAS</named-content>); Parc naturel communautaire, 29.3 km SW Ambositra, <named-content xmlns:xlink="http://www.w3.org/1999/xlink" content-type="dwc:verbatimCoordinates" xlink:type="simple"><named-content content-type="geo-json" specific-use="{&#34;type&#34;:&#34;Point&#34;,&#34;coordinates&#34;:[47.179100,-20.797510]}" id="NCID0EE6BM" xlink:type="simple">–20.79751, 47.1791</named-content></named-content>, 1782 m, disturbed montane rainforest (<abbrev xmlns:xlink="http://www.w3.org/1999/xlink" xlink:title="BL Fisher and the Madagascar Biodiversity Center team" id="ABBRID0EJ6BM" xlink:type="simple">BLF</abbrev>) (<named-content xmlns:xlink="http://www.w3.org/1999/xlink" content-type="dwc:institutional_code" xlink:type="simple">CAS</named-content>); Parc naturel communautaire, 26.8 km SW Ambositra, <named-content xmlns:xlink="http://www.w3.org/1999/xlink" content-type="dwc:verbatimCoordinates" xlink:type="simple"><named-content content-type="geo-json" specific-use="{&#34;type&#34;:&#34;Point&#34;,&#34;coordinates&#34;:[47.183620,-20.775000]}" id="NCID0EY6BM" xlink:type="simple">–20.775, 47.18362</named-content></named-content>, 1755 m, disturbed montane rainforest (<abbrev xmlns:xlink="http://www.w3.org/1999/xlink" xlink:title="BL Fisher and the Madagascar Biodiversity Center team" id="ABBRID0E46BM" xlink:type="simple">BLF</abbrev>) (<named-content xmlns:xlink="http://www.w3.org/1999/xlink" content-type="dwc:institutional_code" xlink:type="simple">CAS</named-content>); Parc naturel communautaire, 28.5 km SW Ambositra, <named-content xmlns:xlink="http://www.w3.org/1999/xlink" content-type="dwc:verbatimCoordinates" xlink:type="simple"><named-content content-type="geo-json" specific-use="{&#34;type&#34;:&#34;Point&#34;,&#34;coordinates&#34;:[47.166990,-20.784140]}" id="NCID0EMACM" xlink:type="simple">–20.78414, 47.16699</named-content></named-content>, 1780 m, disturbed montane rainforest along road side (<abbrev xmlns:xlink="http://www.w3.org/1999/xlink" xlink:title="BL Fisher and the Madagascar Biodiversity Center team" id="ABBRID0ERACM" xlink:type="simple">BLF</abbrev>) (<named-content xmlns:xlink="http://www.w3.org/1999/xlink" content-type="dwc:institutional_code" xlink:type="simple">CAS</named-content>); Mampiarika IV Non Protected Area, 27.98 km SW Ambositra, <named-content xmlns:xlink="http://www.w3.org/1999/xlink" content-type="dwc:verbatimCoordinates" xlink:type="simple"><named-content content-type="geo-json" specific-use="{&#34;type&#34;:&#34;Point&#34;,&#34;coordinates&#34;:[47.083820,-20.735280]}" id="NCID0EABCM" xlink:type="simple">–20.73528, 47.08382</named-content></named-content>, 1486 m, Uapaca woodland (<abbrev xmlns:xlink="http://www.w3.org/1999/xlink" xlink:title="Andrianjaka Ravelomanana" id="ABBRID0EFBCM" xlink:type="simple">ARA</abbrev>) (<named-content xmlns:xlink="http://www.w3.org/1999/xlink" content-type="dwc:institutional_code" xlink:type="simple">CAS</named-content>); R.S. Ivohibe, 6.5 km ESE Ivohibe, <named-content xmlns:xlink="http://www.w3.org/1999/xlink" content-type="dwc:verbatimCoordinates" xlink:type="simple"><named-content content-type="geo-json" specific-use="{&#34;type&#34;:&#34;Point&#34;,&#34;coordinates&#34;:[46.955000,-22.496670]}" id="NCID0EUBCM" xlink:type="simple">–22.49667, 46.955</named-content></named-content>, 1575 m, montane rainforest (B.L. Fisher (Sylvain)) (<named-content xmlns:xlink="http://www.w3.org/1999/xlink" content-type="dwc:institutional_code" xlink:type="simple">CAS</named-content>); P. N. Andringitra, Forêt Ravaro 12.5 km SW Antanifotsy, <named-content xmlns:xlink="http://www.w3.org/1999/xlink" content-type="dwc:verbatimCoordinates" xlink:type="simple"><named-content content-type="geo-json" specific-use="{&#34;type&#34;:&#34;Point&#34;,&#34;coordinates&#34;:[46.845000,-22.211670]}" id="NCID0EECCM" xlink:type="simple">–22.21167, 46.845</named-content></named-content>, 1650 m, montane rainforest (S. Razafimandimby) (<named-content xmlns:xlink="http://www.w3.org/1999/xlink" content-type="dwc:institutional_code" xlink:type="simple">CAS</named-content>); R.S. Ivohibe 8.0 km E Ivohibe, <named-content xmlns:xlink="http://www.w3.org/1999/xlink" content-type="dwc:verbatimCoordinates" xlink:type="simple"><named-content content-type="geo-json" specific-use="{&#34;type&#34;:&#34;Point&#34;,&#34;coordinates&#34;:[46.968330,-22.483330]}" id="NCID0EUCCM" xlink:type="simple">–22.48333, 46.96833</named-content></named-content>, 1200 m, montane rainforest (B.L. Fisher (Sylvain)) (<named-content xmlns:xlink="http://www.w3.org/1999/xlink" content-type="dwc:institutional_code" xlink:type="simple">CAS</named-content>); 28 km. SSW Ambositra, Ankazomivady, <named-content xmlns:xlink="http://www.w3.org/1999/xlink" content-type="dwc:verbatimCoordinates" xlink:type="simple"><named-content content-type="geo-json" specific-use="{&#34;type&#34;:&#34;Point&#34;,&#34;coordinates&#34;:[47.168330,-20.775000]}" id="NCID0EEDCM" xlink:type="simple">–20.775, 47.16833</named-content></named-content>, 1670 m, montane rainforest edge (B.L. Fisher) (<named-content xmlns:xlink="http://www.w3.org/1999/xlink" content-type="dwc:institutional_code" xlink:type="simple">CAS</named-content>); 38 km S Ambalavao, Res. Andringitra, <named-content xmlns:xlink="http://www.w3.org/1999/xlink" content-type="dwc:verbatimCoordinates" xlink:type="simple"><named-content content-type="geo-json" specific-use="{&#34;type&#34;:&#34;Point&#34;,&#34;coordinates&#34;:[46.966670,-22.200000]}" id="NCID0EUDCM" xlink:type="simple">–22.2, 46.96667</named-content></named-content>, 1680 m, montane rainforest (B.L. Fisher) (<named-content xmlns:xlink="http://www.w3.org/1999/xlink" content-type="dwc:institutional_code" xlink:type="simple">CAS</named-content>); 40 km S Ambalavao, Res. Andringitra, <named-content xmlns:xlink="http://www.w3.org/1999/xlink" content-type="dwc:verbatimCoordinates" xlink:type="simple"><named-content content-type="geo-json" specific-use="{&#34;type&#34;:&#34;Point&#34;,&#34;coordinates&#34;:[46.966670,-22.216670]}" id="NCID0EEECM" xlink:type="simple">–22.21667, 46.96667</named-content></named-content>, 1275 m, montane rainforest (B.L. Fisher) (<named-content xmlns:xlink="http://www.w3.org/1999/xlink" content-type="dwc:institutional_code" xlink:type="simple">CAS</named-content>); Res. Andringitra; 8.5 km SE Antanitotsy, <named-content xmlns:xlink="http://www.w3.org/1999/xlink" content-type="dwc:verbatimCoordinates" xlink:type="simple"><named-content content-type="geo-json" specific-use="{&#34;type&#34;:&#34;Point&#34;,&#34;coordinates&#34;:[46.966670,-22.166670]}" id="NCID0EUECM" xlink:type="simple">–22.16667, 46.96667</named-content></named-content>, 1990 m, montane rainforest (Sylvian) (<named-content xmlns:xlink="http://www.w3.org/1999/xlink" content-type="dwc:institutional_code" xlink:type="simple">CAS</named-content>); 8.0 km NE Ivohibe, <named-content xmlns:xlink="http://www.w3.org/1999/xlink" content-type="dwc:verbatimCoordinates" xlink:type="simple"><named-content content-type="geo-json" specific-use="{&#34;type&#34;:&#34;Point&#34;,&#34;coordinates&#34;:[46.898330,-22.421670]}" id="NCID0EEFCM" xlink:type="simple">–22.42167, 46.89833</named-content></named-content>, 1200 m, montane rainforest (B.L. Fisher (Sylvain)) (<named-content xmlns:xlink="http://www.w3.org/1999/xlink" content-type="dwc:institutional_code" xlink:type="simple">CAS</named-content>); Antapia I Non Protected Area, 26.43 km SW Ambositra, <named-content xmlns:xlink="http://www.w3.org/1999/xlink" content-type="dwc:verbatimCoordinates" xlink:type="simple"><named-content content-type="geo-json" specific-use="{&#34;type&#34;:&#34;Point&#34;,&#34;coordinates&#34;:[47.086850,-20.719720]}" id="NCID0EUFCM" xlink:type="simple">–20.71972, 47.08685</named-content></named-content>, 1495 m, Uapaca woodland (<abbrev xmlns:xlink="http://www.w3.org/1999/xlink" xlink:title="Andrianjaka Ravelomanana" id="ABBRID0EZFCM" xlink:type="simple">ARA</abbrev>) (<named-content xmlns:xlink="http://www.w3.org/1999/xlink" content-type="dwc:institutional_code" xlink:type="simple">CAS</named-content>); Antohatsahomby I Non Protected Area, 22.77 km NW Ambatofinandrahana, <named-content xmlns:xlink="http://www.w3.org/1999/xlink" content-type="dwc:verbatimCoordinates" xlink:type="simple"><named-content content-type="geo-json" specific-use="{&#34;type&#34;:&#34;Point&#34;,&#34;coordinates&#34;:[46.585620,-20.550560]}" id="NCID0EIGCM" xlink:type="simple">–20.55056, 46.58562</named-content></named-content>, 1550 m, Uapaca woodland (<abbrev xmlns:xlink="http://www.w3.org/1999/xlink" xlink:title="Andrianjaka Ravelomanana" id="ABBRID0ENGCM" xlink:type="simple">ARA</abbrev>) (<named-content xmlns:xlink="http://www.w3.org/1999/xlink" content-type="dwc:institutional_code" xlink:type="simple">CAS</named-content>); Amoron’i Mania Region, District of Ambositra, Italaviana Uapaca forest, 135 Km SE of Antsirabe, <named-content xmlns:xlink="http://www.w3.org/1999/xlink" content-type="dwc:verbatimCoordinates" xlink:type="simple"><named-content content-type="geo-json" specific-use="{&#34;type&#34;:&#34;Point&#34;,&#34;coordinates&#34;:[47.086000,-20.173330]}" id="NCID0E3GCM" xlink:type="simple">–20.17333, 47.086</named-content></named-content>, 1359 m, Uapaca forest, (<abbrev xmlns:xlink="http://www.w3.org/1999/xlink" xlink:title="Madagascar Malaise trap program by Mike Irwin and Rasolondalao Harin’hala Hasinjaka" id="ABBRID0EBHCM" xlink:type="simple">MG</abbrev>) (<named-content xmlns:xlink="http://www.w3.org/1999/xlink" content-type="dwc:institutional_code" xlink:type="simple">CAS</named-content>); Antapia IV Non Protected Area, 26.42 km SW Ambositra, <named-content xmlns:xlink="http://www.w3.org/1999/xlink" content-type="dwc:verbatimCoordinates" xlink:type="simple"><named-content content-type="geo-json" specific-use="{&#34;type&#34;:&#34;Point&#34;,&#34;coordinates&#34;:[47.086800,-20.719170]}" id="NCID0EQHCM" xlink:type="simple">–20.71917, 47.0868</named-content></named-content>, 1494 m, Uapaca woodland (<abbrev xmlns:xlink="http://www.w3.org/1999/xlink" xlink:title="Andrianjaka Ravelomanana" id="ABBRID0EVHCM" xlink:type="simple">ARA</abbrev>) (<named-content xmlns:xlink="http://www.w3.org/1999/xlink" content-type="dwc:institutional_code" xlink:type="simple">CAS</named-content>); Antohatsahomby V Non Protected Area, 22.63 km NW Itremo, <named-content xmlns:xlink="http://www.w3.org/1999/xlink" content-type="dwc:verbatimCoordinates" xlink:type="simple"><named-content content-type="geo-json" specific-use="{&#34;type&#34;:&#34;Point&#34;,&#34;coordinates&#34;:[46.579230,-20.567220]}" id="NCID0EEICM" xlink:type="simple">–20.56722, 46.57923</named-content></named-content>, 1726 m, Uapaca woodland (<abbrev xmlns:xlink="http://www.w3.org/1999/xlink" xlink:title="Andrianjaka Ravelomanana" id="ABBRID0EJICM" xlink:type="simple">ARA</abbrev>) (<named-content xmlns:xlink="http://www.w3.org/1999/xlink" content-type="dwc:institutional_code" xlink:type="simple">CAS</named-content>); Manombo Special Reserve, 32 km SE of Farafangana, <named-content xmlns:xlink="http://www.w3.org/1999/xlink" content-type="dwc:verbatimCoordinates" xlink:type="simple"><named-content content-type="geo-json" specific-use="{&#34;type&#34;:&#34;Point&#34;,&#34;coordinates&#34;:[47.720000,-23.021830]}" id="NCID0EYICM" xlink:type="simple">–23.02183, 47.72</named-content></named-content>, 36 m, lowland rainforest (<abbrev xmlns:xlink="http://www.w3.org/1999/xlink" xlink:title="Madagascar Malaise trap program by Mike Irwin and Rasolondalao Harin’hala Hasinjaka" id="ABBRID0E4ICM" xlink:type="simple">MG</abbrev>) (<named-content xmlns:xlink="http://www.w3.org/1999/xlink" content-type="dwc:institutional_code" xlink:type="simple">CAS</named-content>); Fitovavy Fitovinany Region, District of Ifanadiana, 12 km W of Ranomafana, <named-content xmlns:xlink="http://www.w3.org/1999/xlink" content-type="dwc:verbatimCoordinates" xlink:type="simple"><named-content content-type="geo-json" specific-use="{&#34;type&#34;:&#34;Point&#34;,&#34;coordinates&#34;:[47.407170,-21.250830]}" id="NCID0EMJCM" xlink:type="simple">–21.25083, 47.40717</named-content></named-content>, 1127 m, forest edge, open area (<abbrev xmlns:xlink="http://www.w3.org/1999/xlink" xlink:title="Madagascar Malaise trap program by Mike Irwin and Rasolondalao Harin’hala Hasinjaka" id="ABBRID0ERJCM" xlink:type="simple">MG</abbrev>) (<named-content xmlns:xlink="http://www.w3.org/1999/xlink" content-type="dwc:institutional_code" xlink:type="simple">CAS</named-content>); Antohatsahomby IV Non Protected Area, 22.67 km NW Itremo, <named-content xmlns:xlink="http://www.w3.org/1999/xlink" content-type="dwc:verbatimCoordinates" xlink:type="simple"><named-content content-type="geo-json" specific-use="{&#34;type&#34;:&#34;Point&#34;,&#34;coordinates&#34;:[46.580970,-20.563060]}" id="NCID0EAKCM" xlink:type="simple">–20.56306, 46.58097</named-content></named-content>, 1708 m, Uapaca woodland (<abbrev xmlns:xlink="http://www.w3.org/1999/xlink" xlink:title="Andrianjaka Ravelomanana" id="ABBRID0EFKCM" xlink:type="simple">ARA</abbrev>) (<named-content xmlns:xlink="http://www.w3.org/1999/xlink" content-type="dwc:institutional_code" xlink:type="simple">CAS</named-content>); Ambinanindranomena Non Protected Area, 39.45 km SE Ambalavao, <named-content xmlns:xlink="http://www.w3.org/1999/xlink" content-type="dwc:verbatimCoordinates" xlink:type="simple"><named-content content-type="geo-json" specific-use="{&#34;type&#34;:&#34;Point&#34;,&#34;coordinates&#34;:[47.294270,-21.953860]}" id="NCID0EUKCM" xlink:type="simple">–21.95386, 47.29427</named-content></named-content>, 1069 m, montane rainforest (<abbrev xmlns:xlink="http://www.w3.org/1999/xlink" xlink:title="Andrianjaka Ravelomanana" id="ABBRID0EZKCM" xlink:type="simple">ARA</abbrev>) (<named-content xmlns:xlink="http://www.w3.org/1999/xlink" content-type="dwc:institutional_code" xlink:type="simple">CAS</named-content>); Hte Mananjary; Ambinanindrano; Ambositra, <named-content xmlns:xlink="http://www.w3.org/1999/xlink" content-type="dwc:verbatimCoordinates" xlink:type="simple"><named-content content-type="geo-json" specific-use="{&#34;type&#34;:&#34;Point&#34;,&#34;coordinates&#34;:[47.633335,-20.733334]}" id="NCID0EILCM" xlink:type="simple">–20.733334, 47.633335</named-content></named-content>, 657 m (R. Catala) (<named-content xmlns:xlink="http://www.w3.org/1999/xlink" content-type="dwc:institutional_code" xlink:type="simple">MNHN</named-content>).</p><p><bold>Province Mahajanga</bold>: Sofia Region, District of Sofia, Anjiamangirana 45 km S Antsohihy, Analagnambe Galery forest, 5 km W Anjiamangirana, <named-content xmlns:xlink="http://www.w3.org/1999/xlink" content-type="dwc:verbatimCoordinates" xlink:type="simple"><named-content content-type="geo-json" specific-use="{&#34;type&#34;:&#34;Point&#34;,&#34;coordinates&#34;:[47.734170,-15.157000]}" id="NCID0E3LCM" xlink:type="simple">–15.157, 47.73417</named-content></named-content>, 97 m, low degraded dry forest (<abbrev xmlns:xlink="http://www.w3.org/1999/xlink" xlink:title="Madagascar Malaise trap program by Mike Irwin and Rasolondalao Harin’hala Hasinjaka" id="ABBRID0EBMCM" xlink:type="simple">MG</abbrev>) (<named-content xmlns:xlink="http://www.w3.org/1999/xlink" content-type="dwc:institutional_code" xlink:type="simple">CAS</named-content>). <bold>Province Toamasina</bold>: Ambanizana, Parc National Masoala, <named-content xmlns:xlink="http://www.w3.org/1999/xlink" content-type="dwc:verbatimCoordinates" xlink:type="simple"><named-content content-type="geo-json" specific-use="{&#34;type&#34;:&#34;Point&#34;,&#34;coordinates&#34;:[50.006940,-15.572220]}" id="NCID0ESMCM" xlink:type="simple">–15.57222, 50.00694</named-content></named-content>, 1020 m, montane rainforest (D. Andriamalala, D. Silva et al.) (<named-content xmlns:xlink="http://www.w3.org/1999/xlink" content-type="dwc:institutional_code" xlink:type="simple">CAS</named-content>); Moramanga, <named-content xmlns:xlink="http://www.w3.org/1999/xlink" content-type="dwc:verbatimCoordinates" xlink:type="simple"><named-content content-type="geo-json" specific-use="{&#34;type&#34;:&#34;Point&#34;,&#34;coordinates&#34;:[48.224426,-18.948902]}" id="NCID0ECNCM" xlink:type="simple">–18.948902, 48.224426</named-content></named-content>, 914 m (Decarpentries) (<named-content xmlns:xlink="http://www.w3.org/1999/xlink" content-type="dwc:institutional_code" xlink:type="simple">NHMB</named-content>); 6.9 km NE Ambanizana, Ambohitsitondroina, <named-content xmlns:xlink="http://www.w3.org/1999/xlink" content-type="dwc:verbatimCoordinates" xlink:type="simple"><named-content content-type="geo-json" specific-use="{&#34;type&#34;:&#34;Point&#34;,&#34;coordinates&#34;:[50.009520,-15.585060]}" id="NCID0ESNCM" xlink:type="simple">–15.58506, 50.00952</named-content></named-content>, 825 m, rainforest (B.L. Fisher) (<named-content xmlns:xlink="http://www.w3.org/1999/xlink" content-type="dwc:institutional_code" xlink:type="simple">CAS</named-content>); Montagne d’Anjanaharibe, 19.5 km 27° NNE Ambinanitelo, <named-content xmlns:xlink="http://www.w3.org/1999/xlink" content-type="dwc:verbatimCoordinates" xlink:type="simple"><named-content content-type="geo-json" specific-use="{&#34;type&#34;:&#34;Point&#34;,&#34;coordinates&#34;:[49.635000,-15.178330]}" id="NCID0ECOCM" xlink:type="simple">–15.17833, 49.635</named-content></named-content>, 1100 m, montane rainforest (<abbrev xmlns:xlink="http://www.w3.org/1999/xlink" xlink:title="Fisher-Griswold Arthropod Team" id="ABBRID0EHOCM" xlink:type="simple">FGAT</abbrev>) (<named-content xmlns:xlink="http://www.w3.org/1999/xlink" content-type="dwc:institutional_code" xlink:type="simple">CAS</named-content>). <bold>Province Toliara</bold>: [S.W. Madagascar]; Beronono; Mahabo, <named-content xmlns:xlink="http://www.w3.org/1999/xlink" content-type="dwc:verbatimCoordinates" xlink:type="simple"><named-content content-type="geo-json" specific-use="{&#34;type&#34;:&#34;Point&#34;,&#34;coordinates&#34;:[45.000000,-21.000000]}" id="NCID0EYOCM" xlink:type="simple">–21, 45</named-content></named-content>, 339 m (Voltzkow) (<named-content xmlns:xlink="http://www.w3.org/1999/xlink" content-type="dwc:institutional_code" xlink:type="simple">NHMB</named-content>); Androy Region, District of Tsihombe, 74 km S of Tsihombe, Cap Ste Marie Reserve, <named-content xmlns:xlink="http://www.w3.org/1999/xlink" content-type="dwc:verbatimCoordinates" xlink:type="simple"><named-content content-type="geo-json" specific-use="{&#34;type&#34;:&#34;Point&#34;,&#34;coordinates&#34;:[45.163000,-25.587670]}" id="NCID0EIPCM" xlink:type="simple">–25.58767, 45.163</named-content></named-content>, 36 m, spiny bush (<abbrev xmlns:xlink="http://www.w3.org/1999/xlink" xlink:title="Madagascar Malaise trap program by Mike Irwin and Rasolondalao Harin’hala Hasinjaka" id="ABBRID0ENPCM" xlink:type="simple">MG</abbrev>) (<named-content xmlns:xlink="http://www.w3.org/1999/xlink" content-type="dwc:institutional_code" xlink:type="simple">CAS</named-content>); 13 km NW Enkara, Res Andohahela, <named-content xmlns:xlink="http://www.w3.org/1999/xlink" content-type="dwc:verbatimCoordinates" xlink:type="simple"><named-content content-type="geo-json" specific-use="{&#34;type&#34;:&#34;Point&#34;,&#34;coordinates&#34;:[46.800000,-24.550000]}" id="NCID0E3PCM" xlink:type="simple">–24.55, 46.8</named-content></named-content>, 1300 m, montane rainforest (B.L. Fisher) (<named-content xmlns:xlink="http://www.w3.org/1999/xlink" content-type="dwc:institutional_code" xlink:type="simple">CAS</named-content>); Atsimo Andrefana Region, District of Tulear II, Mikea decidious dry forest 3 km N Andranomavo village, <named-content xmlns:xlink="http://www.w3.org/1999/xlink" content-type="dwc:verbatimCoordinates" xlink:type="simple"><named-content content-type="geo-json" specific-use="{&#34;type&#34;:&#34;Point&#34;,&#34;coordinates&#34;:[43.475500,-22.903670]}" id="NCID0EMQCM" xlink:type="simple">–22.90367, 43.4755</named-content></named-content>, 30 m, deciduous dry forest (<abbrev xmlns:xlink="http://www.w3.org/1999/xlink" xlink:title="Madagascar Malaise trap program by Mike Irwin and Rasolondalao Harin’hala Hasinjaka" id="ABBRID0ERQCM" xlink:type="simple">MG</abbrev>) (<named-content xmlns:xlink="http://www.w3.org/1999/xlink" content-type="dwc:institutional_code" xlink:type="simple">CAS</named-content>); Miary,<named-content xmlns:xlink="http://www.w3.org/1999/xlink" content-type="dwc:verbatimCoordinates" xlink:type="simple"><named-content content-type="geo-json" specific-use="{&#34;type&#34;:&#34;Point&#34;,&#34;coordinates&#34;:[43.740917,-23.311972]}" id="NCID0EARCM" xlink:type="simple">–23.311972, 43.740917</named-content></named-content>, 55 m (F. Geay) (<named-content xmlns:xlink="http://www.w3.org/1999/xlink" content-type="dwc:institutional_code" xlink:type="simple">MNHN</named-content>); Ambovombe, <named-content xmlns:xlink="http://www.w3.org/1999/xlink" content-type="dwc:verbatimCoordinates" xlink:type="simple"><named-content content-type="geo-json" specific-use="{&#34;type&#34;:&#34;Point&#34;,&#34;coordinates&#34;:[46.092830,-25.177500]}" id="NCID0EQRCM" xlink:type="simple">–25.1775, 46.09283</named-content></named-content>, 25 m (R. Decary) (<named-content xmlns:xlink="http://www.w3.org/1999/xlink" content-type="dwc:institutional_code" xlink:type="simple">MNHN</named-content>); near road, Zombitse National Park, <named-content xmlns:xlink="http://www.w3.org/1999/xlink" content-type="dwc:verbatimCoordinates" xlink:type="simple"><named-content content-type="geo-json" specific-use="{&#34;type&#34;:&#34;Point&#34;,&#34;coordinates&#34;:[44.731170,-22.840500]}" id="NCID0EASCM" xlink:type="simple">–22.8405, 44.73117</named-content></named-content>, 825 m, spiny deciduous forest (R. Harin’Hala) (<named-content xmlns:xlink="http://www.w3.org/1999/xlink" content-type="dwc:institutional_code" xlink:type="simple">CAS</named-content>).</p></tp:treatment-sec><tp:treatment-sec><!--Section generated to contain objects referenced in tp:taxon-treatment.--><fig id="F5" position="float" orientation="portrait"><object-id xmlns:xlink="http://www.w3.org/1999/xlink" content-type="doi" xlink:type="simple">10.3897/zookeys.1081.71872.figure5</object-id><object-id xmlns:xlink="http://www.w3.org/1999/xlink" content-type="arpha" xlink:type="simple">D4CEDB3C-DAD5-5C3F-ACD4-423B3E86A929</object-id><label>Figure 5.</label><caption><p>Morphological character of minor and major workers of <italic><tp:taxon-name><tp:taxon-name-part taxon-name-part-type="genus" reg="Camponotus">C.</tp:taxon-name-part><tp:taxon-name-part taxon-name-part-type="species" reg="darwinii">darwinii</tp:taxon-name-part></tp:taxon-name></italic> species group <bold>A</bold> head of minor worker in full-face view of <italic><tp:taxon-name><tp:taxon-name-part taxon-name-part-type="genus" reg="Camponotus">C.</tp:taxon-name-part><tp:taxon-name-part taxon-name-part-type="species" reg="darwinii">darwinii</tp:taxon-name-part></tp:taxon-name></italic> (<ext-link xmlns:xlink="http://www.w3.org/1999/xlink" xlink:type="simple" ext-link-type="uri" xlink:href="https://www.antweb.org/specimen/CASENT0179460">CASENT0179460</ext-link>) <bold>B</bold> body in lateral view of the same species <bold>C</bold> head of major worker in full-face view <italic><tp:taxon-name><tp:taxon-name-part taxon-name-part-type="genus" reg="Camponotus">C.</tp:taxon-name-part><tp:taxon-name-part taxon-name-part-type="species" reg="nossibeensis">nossibeensis</tp:taxon-name-part></tp:taxon-name></italic> (<ext-link xmlns:xlink="http://www.w3.org/1999/xlink" xlink:type="simple" ext-link-type="uri" xlink:href="https://www.antweb.org/specimen/CASENT0493593">CASENT0493593</ext-link>) <bold>D</bold> body in lateral view of <italic><tp:taxon-name><tp:taxon-name-part taxon-name-part-type="genus" reg="Camponotus">C.</tp:taxon-name-part><tp:taxon-name-part taxon-name-part-type="species" reg="themistocles">themistocles</tp:taxon-name-part></tp:taxon-name></italic> (<ext-link xmlns:xlink="http://www.w3.org/1999/xlink" xlink:type="simple" ext-link-type="uri" xlink:href="https://www.antweb.org/specimen/CASENT0217297">CASENT0217297</ext-link>).</p></caption><graphic xmlns:xlink="http://www.w3.org/1999/xlink" xlink:href="zookeys-1081-137-g005.jpg" position="float" orientation="portrait" xlink:type="simple" id="oo_634924.jpg"><uri content-type="original_file" xlink:type="simple">https://binary.pensoft.net/fig/634924</uri></graphic></fig><fig id="F16" position="float" orientation="portrait"><object-id xmlns:xlink="http://www.w3.org/1999/xlink" content-type="doi" xlink:type="simple">10.3897/zookeys.1081.71872.figure16</object-id><object-id xmlns:xlink="http://www.w3.org/1999/xlink" content-type="arpha" xlink:type="simple">3177ECB9-B7CD-5DF0-9BB7-2836D5A85805</object-id><label>Figure 16.</label><caption><p>Mesosomal and gastral pilosity <bold>A</bold><italic><tp:taxon-name><tp:taxon-name-part taxon-name-part-type="genus" reg="Camponotus">C.</tp:taxon-name-part><tp:taxon-name-part taxon-name-part-type="species" reg="ursus">ursus</tp:taxon-name-part></tp:taxon-name></italic> (<ext-link xmlns:xlink="http://www.w3.org/1999/xlink" xlink:type="simple" ext-link-type="uri" xlink:href="https://www.antweb.org/specimen/CASENT0217284">CASENT0217284</ext-link>) <bold>B</bold><italic><tp:taxon-name><tp:taxon-name-part taxon-name-part-type="genus" reg="Camponotus">C.</tp:taxon-name-part><tp:taxon-name-part taxon-name-part-type="species" reg="darwinii">darwinii</tp:taxon-name-part></tp:taxon-name></italic> (<ext-link xmlns:xlink="http://www.w3.org/1999/xlink" xlink:type="simple" ext-link-type="uri" xlink:href="https://www.antweb.org/specimen/CASENT0071420">CASENT0071420</ext-link>) <bold>C</bold><italic><tp:taxon-name><tp:taxon-name-part taxon-name-part-type="genus" reg="Camponotus">C.</tp:taxon-name-part><tp:taxon-name-part taxon-name-part-type="species" reg="themistocles">themistocles</tp:taxon-name-part></tp:taxon-name></italic> (<ext-link xmlns:xlink="http://www.w3.org/1999/xlink" xlink:type="simple" ext-link-type="uri" xlink:href="https://www.antweb.org/specimen/CASENT0217297">CASENT0217297</ext-link>) <bold>D</bold><italic><tp:taxon-name><tp:taxon-name-part taxon-name-part-type="genus" reg="Camponotus">C.</tp:taxon-name-part><tp:taxon-name-part taxon-name-part-type="species" reg="radovae">radovae</tp:taxon-name-part></tp:taxon-name></italic> (<ext-link xmlns:xlink="http://www.w3.org/1999/xlink" xlink:type="simple" ext-link-type="uri" xlink:href="https://www.antweb.org/specimen/CASENT0121525">CASENT0121525</ext-link>).</p></caption><graphic xmlns:xlink="http://www.w3.org/1999/xlink" xlink:href="zookeys-1081-137-g016.jpg" position="float" orientation="portrait" xlink:type="simple" id="oo_634935.jpg"><uri content-type="original_file" xlink:type="simple">https://binary.pensoft.net/fig/634935</uri></graphic></fig><fig id="F17" position="float" orientation="portrait"><object-id xmlns:xlink="http://www.w3.org/1999/xlink" content-type="doi" xlink:type="simple">10.3897/zookeys.1081.71872.figure17</object-id><object-id xmlns:xlink="http://www.w3.org/1999/xlink" content-type="arpha" xlink:type="simple">24533AA9-3984-56F6-A440-8C8C5592B1E3</object-id><label>Figure 17.</label><caption><p>Dense hair on mesosoma dorsum <bold>A</bold><italic><tp:taxon-name><tp:taxon-name-part taxon-name-part-type="genus" reg="Camponotus">C.</tp:taxon-name-part><tp:taxon-name-part taxon-name-part-type="species" reg="ursus">ursus</tp:taxon-name-part></tp:taxon-name></italic> (<ext-link xmlns:xlink="http://www.w3.org/1999/xlink" xlink:type="simple" ext-link-type="uri" xlink:href="https://www.antweb.org/specimen/CASENT0217284">CASENT0217284</ext-link>), and on gastral dorsum for <bold>B</bold><italic><tp:taxon-name><tp:taxon-name-part taxon-name-part-type="genus" reg="Camponotus">C.</tp:taxon-name-part><tp:taxon-name-part taxon-name-part-type="species" reg="darwinii">darwinii</tp:taxon-name-part></tp:taxon-name></italic> (<ext-link xmlns:xlink="http://www.w3.org/1999/xlink" xlink:type="simple" ext-link-type="uri" xlink:href="https://www.antweb.org/specimen/CASENT0179460">CASENT0179460</ext-link>).</p></caption><graphic xmlns:xlink="http://www.w3.org/1999/xlink" xlink:href="zookeys-1081-137-g017.jpg" position="float" orientation="portrait" xlink:type="simple" id="oo_634936.jpg"><uri content-type="original_file" xlink:type="simple">https://binary.pensoft.net/fig/634936</uri></graphic></fig><fig id="F58" position="float" orientation="portrait"><object-id xmlns:xlink="http://www.w3.org/1999/xlink" content-type="doi" xlink:type="simple">10.3897/zookeys.1081.71872.figure58</object-id><object-id xmlns:xlink="http://www.w3.org/1999/xlink" content-type="arpha" xlink:type="simple">311E82AF-7C05-533F-BF79-697CD94E740E</object-id><label>Figure 58.</label><caption><p>Distribution map of <italic><tp:taxon-name><tp:taxon-name-part taxon-name-part-type="genus" reg="Camponotus">C.</tp:taxon-name-part><tp:taxon-name-part taxon-name-part-type="species" reg="darwinii">darwinii</tp:taxon-name-part></tp:taxon-name></italic> species group <bold>A</bold><italic><tp:taxon-name><tp:taxon-name-part taxon-name-part-type="genus" reg="Camponotus">C.</tp:taxon-name-part><tp:taxon-name-part taxon-name-part-type="species" reg="darwinii">darwinii</tp:taxon-name-part></tp:taxon-name></italic><bold>B</bold><italic><tp:taxon-name><tp:taxon-name-part taxon-name-part-type="genus" reg="Camponotus">C.</tp:taxon-name-part><tp:taxon-name-part taxon-name-part-type="species" reg="norvigi">norvigi</tp:taxon-name-part></tp:taxon-name></italic><bold>C</bold><italic><tp:taxon-name><tp:taxon-name-part taxon-name-part-type="genus" reg="Camponotus">C.</tp:taxon-name-part><tp:taxon-name-part taxon-name-part-type="species" reg="nossibeensis">nossibeensis</tp:taxon-name-part></tp:taxon-name></italic><bold>D</bold><italic><tp:taxon-name><tp:taxon-name-part taxon-name-part-type="genus" reg="Camponotus">C.</tp:taxon-name-part><tp:taxon-name-part taxon-name-part-type="species" reg="radovae">radovae</tp:taxon-name-part></tp:taxon-name></italic><bold>E</bold><italic><tp:taxon-name><tp:taxon-name-part taxon-name-part-type="genus" reg="Camponotus">C.</tp:taxon-name-part><tp:taxon-name-part taxon-name-part-type="species" reg="themistocles">themistocles</tp:taxon-name-part></tp:taxon-name></italic><bold>F</bold><italic><tp:taxon-name><tp:taxon-name-part taxon-name-part-type="genus" reg="Camponotus">C.</tp:taxon-name-part><tp:taxon-name-part taxon-name-part-type="species" reg="ursus">ursus</tp:taxon-name-part></tp:taxon-name></italic></p></caption><graphic xmlns:xlink="http://www.w3.org/1999/xlink" xlink:href="zookeys-1081-137-g058.jpg" position="float" orientation="portrait" xlink:type="simple" id="oo_634977.jpg"><uri content-type="original_file" xlink:type="simple">https://binary.pensoft.net/fig/634977</uri></graphic></fig></tp:treatment-sec></tp:taxon-treatment>
