# Supplementary material for: ﻿A taxonomic revision of the Malagasy endemic subgenus Mayria of the genus Camponotus (Hymenoptera, Formicidae) based on qualitative morphology and quantitative morphometric analyses
Source: Zookeys. 2022 Jan 17;1081:137–231. doi: 10.3897/zookeys.1081.71872 (PMC8786815; doi:10.3897/zookeys.1081.71872)
Supplement: XML Treatment for Camponotus radovae [file zookeys.1081.71872-treatment5.xml]

<!DOCTYPE tp:taxon-treatment
  PUBLIC "-//TaxonX//DTD Taxonomic Treatment Publishing DTD v0 20100105//EN" "tax-treatment-NSO.dtd">
<tp:taxon-treatment xmlns:tp="http://www.plazi.org/taxpub"><tp:treatment-meta><kwd-group><label>Taxon classification</label><kwd>
                <named-content content-type="kingdom">Animalia</named-content>
              </kwd><kwd>
                <named-content content-type="order">Hymenoptera</named-content>
              </kwd><kwd>
                <named-content content-type="family">Formicidae</named-content>
              </kwd></kwd-group><mixed-citation publication-type="journal"><person-group><name><surname>Rasoamanana</surname><given-names>Nicole</given-names></name><name><surname>Fisher</surname><given-names>Brian L.</given-names></name></person-group><article-title>﻿A taxonomic revision of the Malagasy endemic subgenus <tp:taxon-name><tp:taxon-name-part taxon-name-part-type="genus" reg="Camponotus"/><tp:taxon-name-part taxon-name-part-type="subgenus" reg="Mayria">Mayria</tp:taxon-name-part></tp:taxon-name> of the genus <italic><tp:taxon-name><tp:taxon-name-part taxon-name-part-type="genus" reg="Camponotus">Camponotus</tp:taxon-name-part></tp:taxon-name></italic> (<tp:taxon-name><tp:taxon-name-part taxon-name-part-type="order">Hymenoptera</tp:taxon-name-part></tp:taxon-name>, <tp:taxon-name><tp:taxon-name-part taxon-name-part-type="family">Formicidae</tp:taxon-name-part></tp:taxon-name>) based on qualitative morphology and quantitative morphometric analyses</article-title><source>Zookeys</source><day>17</day><month>01</month><year>2022</year><volume>1081</volume><fpage>137</fpage><lpage>231</lpage><pub-id pub-id-type="doi">10.3897/zookeys.1081.71872</pub-id></mixed-citation></tp:treatment-meta><tp:nomenclature><label>﻿</label><tp:taxon-name>
              <object-id xmlns:xlink="http://www.w3.org/1999/xlink" content-type="arpha" xlink:type="simple">90859E1B-4168-588A-97CB-8325A074D9A9</object-id>
              <tp:taxon-name-part taxon-name-part-type="genus" reg="Camponotus">Camponotus</tp:taxon-name-part>
              <tp:taxon-name-part taxon-name-part-type="species" reg="radovae">radovae</tp:taxon-name-part>
            </tp:taxon-name><tp:taxon-authority>Forel, 1886</tp:taxon-authority><xref ref-type="fig" rid="F14">Figures 14B</xref><xref ref-type="fig" rid="F16">, 16D</xref><xref ref-type="fig" rid="F18">, 18C, D</xref><xref ref-type="fig" rid="F55">, 55</xref><tp:nomenclature-citation-list><tp:nomenclature-citation><tp:taxon-name>
                  <tp:taxon-name-part taxon-name-part-type="genus" reg="Camponotus">Camponotus</tp:taxon-name-part>
                  <tp:taxon-name-part taxon-name-part-type="species" reg="radovae">radovae</tp:taxon-name-part>
                </tp:taxon-name><comment>Forel, 1886: civ. Lectotype minor worker, present designation, Madagascar, Province Antananarivo (Camboué), AntWeb <ext-link xmlns:xlink="http://www.w3.org/1999/xlink" xlink:type="simple" ext-link-type="uri" xlink:href="https://www.antweb.org/specimen/CASENT0101363">CASENT0101363</ext-link> (<named-content xmlns:xlink="http://www.w3.org/1999/xlink" content-type="dwc:institutional_code" xlink:type="simple">MHNG</named-content>). Paralectotypes two workers with the same data as lectotype but specimen coded as <ext-link xmlns:xlink="http://www.w3.org/1999/xlink" xlink:type="simple" ext-link-type="uri" xlink:href="https://www.antweb.org/specimen/CASENT0101362">CASENT0101362</ext-link>, <ext-link xmlns:xlink="http://www.w3.org/1999/xlink" xlink:type="simple" ext-link-type="uri" xlink:href="https://www.antweb.org/specimen/CASENT0101364">CASENT0101364</ext-link> (<named-content xmlns:xlink="http://www.w3.org/1999/xlink" content-type="dwc:institutional_code" xlink:type="simple">MHNG</named-content>).</comment></tp:nomenclature-citation><tp:nomenclature-citation><tp:taxon-name><tp:taxon-name-part taxon-name-part-type="genus" reg="Camponotus">Camponotus</tp:taxon-name-part> (<tp:taxon-name-part taxon-name-part-type="subgenus" reg="Myrmobrachys">Myrmobrachys</tp:taxon-name-part>) <tp:taxon-name-part taxon-name-part-type="species" reg="radovae">radovae</tp:taxon-name-part></tp:taxon-name><comment>Forel, 1912: 91.</comment></tp:nomenclature-citation><tp:nomenclature-citation><tp:taxon-name><tp:taxon-name-part taxon-name-part-type="genus" reg="Camponotus">Camponotus</tp:taxon-name-part> (<tp:taxon-name-part taxon-name-part-type="subgenus" reg="Myrmepomis">Myrmepomis</tp:taxon-name-part>) <tp:taxon-name-part taxon-name-part-type="species" reg="radovae">radovae</tp:taxon-name-part></tp:taxon-name><comment>Emery, 1920: 258.</comment></tp:nomenclature-citation><tp:nomenclature-citation><tp:taxon-name><tp:taxon-name-part taxon-name-part-type="genus" reg="Camponotus">Camponotus</tp:taxon-name-part> (<tp:taxon-name-part taxon-name-part-type="subgenus" reg="Myrmopiromis">Myrmopiromis</tp:taxon-name-part>) <tp:taxon-name-part taxon-name-part-type="species" reg="radovae">radovae</tp:taxon-name-part></tp:taxon-name><comment>Wheeler, 1922: 1052; Emery, 1925: 129; Bolton, 1995: 119, 131.</comment></tp:nomenclature-citation><tp:nomenclature-citation><tp:taxon-name>
                  <tp:taxon-name-part taxon-name-part-type="genus" reg="Camponotus">Camponotus</tp:taxon-name-part>
                  <tp:taxon-name-part taxon-name-part-type="species" reg="radovae-darwinii">radovae-darwinii</tp:taxon-name-part>
                </tp:taxon-name><comment>Forel, 1891: 46. Lectotype minor worker, present designation, Madagascar, Province Antananarivo (Camboué), AntWeb <ext-link xmlns:xlink="http://www.w3.org/1999/xlink" xlink:type="simple" ext-link-type="uri" xlink:href="https://www.antweb.org/specimen/CASENT0101367">CASENT0101367</ext-link> (<named-content xmlns:xlink="http://www.w3.org/1999/xlink" content-type="dwc:institutional_code" xlink:type="simple">MHNG</named-content>). Paralectotype one worker with the same data as lectotype but specimen coded as <ext-link xmlns:xlink="http://www.w3.org/1999/xlink" xlink:type="simple" ext-link-type="uri" xlink:href="https://www.antweb.org/specimen/CASENT0101115">CASENT0101115</ext-link> (<named-content xmlns:xlink="http://www.w3.org/1999/xlink" content-type="dwc:institutional_code" xlink:type="simple">MHNG</named-content>).</comment></tp:nomenclature-citation><tp:nomenclature-citation><tp:taxon-name><tp:taxon-name-part taxon-name-part-type="genus" reg="Camponotus">Camponotus</tp:taxon-name-part> (<tp:taxon-name-part taxon-name-part-type="subgenus" reg="Myrmopiromis">Myrmopiromis</tp:taxon-name-part>) <tp:taxon-name-part taxon-name-part-type="species" reg="radovae-darwinii">radovae-darwinii</tp:taxon-name-part></tp:taxon-name><comment>Wheeler, 1922: 1053; Emery, 1925: 129; Bolton, 1995: 119. Syn, nov.</comment></tp:nomenclature-citation></tp:nomenclature-citation-list></tp:nomenclature><tp:treatment-sec sec-type="Worker diagnosis" id="SECID0E6XEM"><title>Worker diagnosis.</title><p>Integument matte black with sparse, yellowish brown hairs arranged in a series of transverse rows, pubescence reduced to absent on mesosomal dorsum. Anterior clypeal margin with a distinct produced rectangular lobe. Petiole cuneate in profile.</p></tp:treatment-sec><tp:treatment-sec sec-type="description" id="SECID0EEYEM"><title>Description of minor worker.</title><p>Medium-sized species. Absolute cephalic size (<abbrev xmlns:xlink="http://www.w3.org/1999/xlink" xlink:title="Cephalic size" id="ABBRID0EKYEM" xlink:type="simple">CS</abbrev>: 1.59±0.22, 1.43–1.77). In full-face view, head longer than broad, narrower in front than in back, with feebly convex occipital and lateral sides (<abbrev xmlns:xlink="http://www.w3.org/1999/xlink" xlink:title="Maximum head capsule width" id="ABBRID0EOYEM" xlink:type="simple">CWb</abbrev>/<abbrev xmlns:xlink="http://www.w3.org/1999/xlink" xlink:title="Maximum cephalic length" id="ABBRID0ESYEM" xlink:type="simple">CL</abbrev>: 0.37±0.03; 0.35–0.40). Eyes circular, placed much closer to the lateral sides (<abbrev xmlns:xlink="http://www.w3.org/1999/xlink" xlink:title="Postocular distance" id="ABBRID0EWYEM" xlink:type="simple">PoOC</abbrev>/<abbrev xmlns:xlink="http://www.w3.org/1999/xlink" xlink:title="Maximum cephalic length" id="ABBRID0E1YEM" xlink:type="simple">CL</abbrev>: 0.08±0.01, 0.07–0.09). Mandibles triangular with six teeth. With head in full-face view, clypeus not carinate, its anterior margin produced, forming a short rectangular lobe with a sharp, lateral angle. Antennal scape circular, long, surpassing the occiput by the length of one basal funiculus (<abbrev xmlns:xlink="http://www.w3.org/1999/xlink" xlink:title="Scape length" id="ABBRID0E5YEM" xlink:type="simple">SL</abbrev>/<abbrev xmlns:xlink="http://www.w3.org/1999/xlink" xlink:title="Cephalic size" id="ABBRID0ECZEM" xlink:type="simple">CS</abbrev>: 0.39±0.03, 0.37–0.41). In lateral view, anterodorsal corner of pronotum broadly rounded, mesosomal dorsal almost straight, propodeal dorsum shorter than declivity, both straight in profile and meeting at a blunt angle (<abbrev xmlns:xlink="http://www.w3.org/1999/xlink" xlink:title="Mesosoma width" id="ABBRID0EGZEM" xlink:type="simple">MW</abbrev>/<abbrev xmlns:xlink="http://www.w3.org/1999/xlink" xlink:title="Mesosoma length" id="ABBRID0EKZEM" xlink:type="simple">ML</abbrev>: 0.21±0.02, 0.20–0.23; <abbrev xmlns:xlink="http://www.w3.org/1999/xlink" xlink:title="Mesothoracico-propodeal distance" id="ABBRID0EOZEM" xlink:type="simple">MPD</abbrev>/<abbrev xmlns:xlink="http://www.w3.org/1999/xlink" xlink:title="Mesosoma length" id="ABBRID0ESZEM" xlink:type="simple">ML</abbrev>: 0.24±0.02, 0.22–0.26). Promesonotal and metanotal sutures form bold, polished lines. In lateral view, petiolar node cuneate, with a short, vertical, anterior face which reaches toward the flattened posterior faces. Head and mesosoma finely alveolate, gaster more finely strigulate. Mandible finely foveate with sparse punctures. Pilosity of dorsal head and body consists of fine and pointed brownish yellow hairs, long and suberect on frontal area and mesosomal dorsum; mostly short and sparse on gastral tergites; petiolar dorsum edge with 4 to 5 pairs of brownish yellow hairs. Body entirely matte black, apical portion of mandible, basitarsi, and funiculus reddish brown.</p></tp:treatment-sec><tp:treatment-sec sec-type="description" id="SECID0EWZEM"><title>Description of major worker.</title><p>Characteristics of minor workers, except: head somewhat cordate, with nearly straight posterior margin and slightly convex lateral sides (<abbrev xmlns:xlink="http://www.w3.org/1999/xlink" xlink:title="Cephalic size" id="ABBRID0E3ZEM" xlink:type="simple">CS</abbrev>: 2.76±0.12, 2.59–2.85; <abbrev xmlns:xlink="http://www.w3.org/1999/xlink" xlink:title="Maximum head capsule width" id="ABBRID0EA1EM" xlink:type="simple">CWb</abbrev>/<abbrev xmlns:xlink="http://www.w3.org/1999/xlink" xlink:title="Maximum cephalic length" id="ABBRID0EE1EM" xlink:type="simple">CL</abbrev>: 1.05±0.02, 1.02–1.07). Eyes elliptical, placed dorsally midway from the occipital margin (<abbrev xmlns:xlink="http://www.w3.org/1999/xlink" xlink:title="Postocular distance" id="ABBRID0EI1EM" xlink:type="simple">PoOC</abbrev>/<abbrev xmlns:xlink="http://www.w3.org/1999/xlink" xlink:title="Maximum cephalic length" id="ABBRID0EM1EM" xlink:type="simple">CL</abbrev>: 0.24±0.01, 0.23–0.25). Clypeus much more quadrate in full-face view with truncate anterior margin (<abbrev xmlns:xlink="http://www.w3.org/1999/xlink" xlink:title="Clypeal length" id="ABBRID0EQ1EM" xlink:type="simple">ClyL</abbrev>/<abbrev xmlns:xlink="http://www.w3.org/1999/xlink" xlink:title="Maximum tentorial pit distance" id="ABBRID0EU1EM" xlink:type="simple">GPD</abbrev>: 0.76±0.13, 0.57–0.86). Antennal scape short, just surpassing the occipital border (<abbrev xmlns:xlink="http://www.w3.org/1999/xlink" xlink:title="Scape length" id="ABBRID0EY1EM" xlink:type="simple">SL</abbrev>/<abbrev xmlns:xlink="http://www.w3.org/1999/xlink" xlink:title="Cephalic size" id="ABBRID0E31EM" xlink:type="simple">CS</abbrev>: 0.74±0.03, 0.72–0.79). Dorsal outline of mesosoma interrupted by pronotal and mesonotal sutures, basal portion of propodeum forms an obtuse angle with the declivity. Lateral portion of head finely punctate, frontal area and vertex with deep punctures.</p><fig id="F55" position="float" orientation="portrait"><object-id xmlns:xlink="http://www.w3.org/1999/xlink" content-type="doi" xlink:type="simple">10.3897/zookeys.1081.71872.figure55</object-id><object-id xmlns:xlink="http://www.w3.org/1999/xlink" content-type="arpha" xlink:type="simple">C1AE8F0E-0238-5681-B73A-4D368E871BE1</object-id><label>Figure 55.</label><caption><p><italic><tp:taxon-name><tp:taxon-name-part taxon-name-part-type="genus" reg="Camponotus">Camponotus</tp:taxon-name-part><tp:taxon-name-part taxon-name-part-type="species" reg="radovae">radovae</tp:taxon-name-part></tp:taxon-name></italic> minor worker (<ext-link xmlns:xlink="http://www.w3.org/1999/xlink" xlink:type="simple" ext-link-type="uri" xlink:href="https://www.antweb.org/specimen/CASENT0066208">CASENT0066208</ext-link>) <bold>1</bold> body in lateral view <bold>2</bold> head in full-face view <bold>3</bold> body in dorsal view.</p></caption><graphic xmlns:xlink="http://www.w3.org/1999/xlink" xlink:href="zookeys-1081-137-g055.jpg" position="float" orientation="portrait" xlink:type="simple" id="oo_634974.jpg"><uri content-type="original_file" xlink:type="simple">https://binary.pensoft.net/fig/634974</uri></graphic></fig></tp:treatment-sec><tp:treatment-sec sec-type="distribution" id="SECID0ED3EM"><title>Distribution and biology.</title><p><italic><tp:taxon-name><tp:taxon-name-part taxon-name-part-type="genus" reg="Camponotus">Camponotus</tp:taxon-name-part><tp:taxon-name-part taxon-name-part-type="species" reg="radovae">radovae</tp:taxon-name-part></tp:taxon-name></italic> is mainly distributed in the southern part of Madagascar in Zombitse National Park (Fig. <xref ref-type="fig" rid="F58">58D</xref>). This species is encountered in native forest habitats such as deciduous dry forest, tropical dry forests, gallery forests, and spiny forests and thickets. It was sampled mostly from Malaise traps and by beating lower vegetation, on the ground, and twice on leaf litter at altitudes 20–840 m.</p></tp:treatment-sec><tp:treatment-sec sec-type="discussion" id="SECID0EY3EM"><title>Discussion.</title><p>Within the <italic><tp:taxon-name><tp:taxon-name-part taxon-name-part-type="genus" reg="Camponotus">Camponotus</tp:taxon-name-part><tp:taxon-name-part taxon-name-part-type="species" reg="darwinii">darwinii</tp:taxon-name-part></tp:taxon-name></italic> group, <italic><tp:taxon-name><tp:taxon-name-part taxon-name-part-type="genus" reg="Camponotus">Camponotus</tp:taxon-name-part><tp:taxon-name-part taxon-name-part-type="species" reg="radovae">radovae</tp:taxon-name-part></tp:taxon-name></italic> cannot be confused with <italic><tp:taxon-name><tp:taxon-name-part taxon-name-part-type="genus" reg="Camponotus">C.</tp:taxon-name-part><tp:taxon-name-part taxon-name-part-type="species" reg="darwinii">darwinii</tp:taxon-name-part></tp:taxon-name></italic> or <italic><tp:taxon-name><tp:taxon-name-part taxon-name-part-type="genus" reg="Camponotus">C.</tp:taxon-name-part><tp:taxon-name-part taxon-name-part-type="species" reg="themistocles">themistocles</tp:taxon-name-part></tp:taxon-name></italic> since the latter two differ by size and pilosity color. However, <italic><tp:taxon-name><tp:taxon-name-part taxon-name-part-type="genus" reg="Camponotus">C.</tp:taxon-name-part><tp:taxon-name-part taxon-name-part-type="species" reg="radovae">radovae</tp:taxon-name-part></tp:taxon-name></italic> has reduced pubescence and is smaller in size.</p></tp:treatment-sec><tp:treatment-sec sec-type="material" id="SECID0EV5EM"><title>Additional material examined.</title><p><bold>Province Toliara</bold>: Atsimo Andrefana Region, District of Sakaraha, Zombitse National Park; 900 m N from ANGAP Entrance office, <named-content xmlns:xlink="http://www.w3.org/1999/xlink" content-type="dwc:verbatimCoordinates" xlink:type="simple"><named-content content-type="geo-json" specific-use="{&#34;type&#34;:&#34;Point&#34;,&#34;coordinates&#34;:[44.731170,-22.840500]}" id="NCID0EA6EM" xlink:type="simple">–22.8405, 44.73117</named-content></named-content>, 823 m, spiny deciduous forest (<abbrev xmlns:xlink="http://www.w3.org/1999/xlink" xlink:title="Madagascar Malaise trap program by Mike Irwin and Rasolondalao Harin’hala Hasinjaka" id="ABBRID0EF6EM" xlink:type="simple">MG</abbrev>) (<named-content xmlns:xlink="http://www.w3.org/1999/xlink" content-type="dwc:institutional_code" xlink:type="simple">CAS</named-content>); Atsimo Andrefana Region, District of Toliara II, Mikea decidious dry forest 3 km N Andranomavo village, <named-content xmlns:xlink="http://www.w3.org/1999/xlink" content-type="dwc:verbatimCoordinates" xlink:type="simple"><named-content content-type="geo-json" specific-use="{&#34;type&#34;:&#34;Point&#34;,&#34;coordinates&#34;:[43.475500,-22.903670]}" id="NCID0EU6EM" xlink:type="simple">–22.90367, 43.4755</named-content></named-content>, 30 m, Deciduous dry forest (<abbrev xmlns:xlink="http://www.w3.org/1999/xlink" xlink:title="Madagascar Malaise trap program by Mike Irwin and Rasolondalao Harin’hala Hasinjaka" id="ABBRID0EZ6EM" xlink:type="simple">MG</abbrev>) (<named-content xmlns:xlink="http://www.w3.org/1999/xlink" content-type="dwc:institutional_code" xlink:type="simple">CAS</named-content>); Atsimo Andrefana Region, District of Toliara II, Mikea spiny forest 8 km N Andranomavo village, <named-content xmlns:xlink="http://www.w3.org/1999/xlink" content-type="dwc:verbatimCoordinates" xlink:type="simple"><named-content content-type="geo-json" specific-use="{&#34;type&#34;:&#34;Point&#34;,&#34;coordinates&#34;:[43.398830,-22.913330]}" id="NCID0EIAFM" xlink:type="simple">–22.91333, 43.39883</named-content></named-content>, 37 m, spiny forest (<abbrev xmlns:xlink="http://www.w3.org/1999/xlink" xlink:title="Madagascar Malaise trap program by Mike Irwin and Rasolondalao Harin’hala Hasinjaka" id="ABBRID0ENAFM" xlink:type="simple">MG</abbrev>) (<named-content xmlns:xlink="http://www.w3.org/1999/xlink" content-type="dwc:institutional_code" xlink:type="simple">CAS</named-content>); Mikea Forest, deciduous dry forest, <named-content xmlns:xlink="http://www.w3.org/1999/xlink" content-type="dwc:verbatimCoordinates" xlink:type="simple"><named-content content-type="geo-json" specific-use="{&#34;type&#34;:&#34;Point&#34;,&#34;coordinates&#34;:[43.475500,-22.903670]}" id="NCID0E3AFM" xlink:type="simple">–22.90367, 43.4755</named-content></named-content>, 30 m, deciduous dry forest (R. Harin’Hala) (<named-content xmlns:xlink="http://www.w3.org/1999/xlink" content-type="dwc:institutional_code" xlink:type="simple">CAS</named-content>); Mikea Forest, spiny forest, <named-content xmlns:xlink="http://www.w3.org/1999/xlink" content-type="dwc:verbatimCoordinates" xlink:type="simple"><named-content content-type="geo-json" specific-use="{&#34;type&#34;:&#34;Point&#34;,&#34;coordinates&#34;:[43.482220,-22.913330]}" id="NCID0EMBFM" xlink:type="simple">–22.91333, 43.48222</named-content></named-content>, 37 m, spiny forest (R. Harin’Hala) (<named-content xmlns:xlink="http://www.w3.org/1999/xlink" content-type="dwc:institutional_code" xlink:type="simple">CAS</named-content>); near ANGAP office, Zombitse National Park, <named-content xmlns:xlink="http://www.w3.org/1999/xlink" content-type="dwc:verbatimCoordinates" xlink:type="simple"><named-content content-type="geo-json" specific-use="{&#34;type&#34;:&#34;Point&#34;,&#34;coordinates&#34;:[44.692170,-22.886500]}" id="NCID0E3BFM" xlink:type="simple">–22.8865, 44.69217</named-content></named-content>, 840 m, deciduous spiny forest (R. Harin’Hala) (<named-content xmlns:xlink="http://www.w3.org/1999/xlink" content-type="dwc:institutional_code" xlink:type="simple">CAS</named-content>); near road, Zombitse National Park, <named-content xmlns:xlink="http://www.w3.org/1999/xlink" content-type="dwc:verbatimCoordinates" xlink:type="simple"><named-content content-type="geo-json" specific-use="{&#34;type&#34;:&#34;Point&#34;,&#34;coordinates&#34;:[44.731170,-22.840500]}" id="NCID0EMCFM" xlink:type="simple">–22.8405, 44.73117</named-content></named-content>, 825 m, spiny deciduous forest (R. Harin’Hala) (<named-content xmlns:xlink="http://www.w3.org/1999/xlink" content-type="dwc:institutional_code" xlink:type="simple">CAS</named-content>); Parc National de Zombitse, 17.7 km 98° E Sakaraha, <named-content xmlns:xlink="http://www.w3.org/1999/xlink" content-type="dwc:verbatimCoordinates" xlink:type="simple"><named-content content-type="geo-json" specific-use="{&#34;type&#34;:&#34;Point&#34;,&#34;coordinates&#34;:[44.701670,-22.888330]}" id="NCID0E3CFM" xlink:type="simple">–22.88833, 44.70167</named-content></named-content>, 760 m, tropical dry forest (<abbrev xmlns:xlink="http://www.w3.org/1999/xlink" xlink:title="Fisher-Griswold Arthropod Team" id="ABBRID0EBDFM" xlink:type="simple">FGAT</abbrev>) (<named-content xmlns:xlink="http://www.w3.org/1999/xlink" content-type="dwc:institutional_code" xlink:type="simple">CAS</named-content>); Parc National de Zombitse, 19.8 km 84° E Sakaraha, <named-content xmlns:xlink="http://www.w3.org/1999/xlink" content-type="dwc:verbatimCoordinates" xlink:type="simple"><named-content content-type="geo-json" specific-use="{&#34;type&#34;:&#34;Point&#34;,&#34;coordinates&#34;:[44.710000,-22.843330]}" id="NCID0EQDFM" xlink:type="simple">–22.84333, 44.71</named-content></named-content>, 770 m, tropical dry forest (<abbrev xmlns:xlink="http://www.w3.org/1999/xlink" xlink:title="Fisher-Griswold Arthropod Team" id="ABBRID0EVDFM" xlink:type="simple">FGAT</abbrev>) (<named-content xmlns:xlink="http://www.w3.org/1999/xlink" content-type="dwc:institutional_code" xlink:type="simple">CAS</named-content>); Ranobe, <named-content xmlns:xlink="http://www.w3.org/1999/xlink" content-type="dwc:verbatimCoordinates" xlink:type="simple"><named-content content-type="geo-json" specific-use="{&#34;type&#34;:&#34;Point&#34;,&#34;coordinates&#34;:[43.610900,-23.039750]}" id="NCID0EEEFM" xlink:type="simple">–23.03975, 43.6109</named-content></named-content>, 30 m, spiny forest/thicket (Frontier Project) (<named-content xmlns:xlink="http://www.w3.org/1999/xlink" content-type="dwc:institutional_code" xlink:type="simple">CAS</named-content>); Ranobe, <named-content xmlns:xlink="http://www.w3.org/1999/xlink" content-type="dwc:verbatimCoordinates" xlink:type="simple"><named-content content-type="geo-json" specific-use="{&#34;type&#34;:&#34;Point&#34;,&#34;coordinates&#34;:[43.610320,-23.039570]}" id="NCID0EUEFM" xlink:type="simple">–23.03957, 43.61032</named-content></named-content>, 30 m, spiny forest/thicket (Frontier Project) (<named-content xmlns:xlink="http://www.w3.org/1999/xlink" content-type="dwc:institutional_code" xlink:type="simple">CAS</named-content>); Ranobe, <named-content xmlns:xlink="http://www.w3.org/1999/xlink" content-type="dwc:verbatimCoordinates" xlink:type="simple"><named-content content-type="geo-json" specific-use="{&#34;type&#34;:&#34;Point&#34;,&#34;coordinates&#34;:[43.610170,-23.039570]}" id="NCID0EEFFM" xlink:type="simple">–23.03957, 43.61017</named-content></named-content>, 30 m, spiny forest/thicket (Frontier Project) (<named-content xmlns:xlink="http://www.w3.org/1999/xlink" content-type="dwc:institutional_code" xlink:type="simple">CAS</named-content>); Ranobe, <named-content xmlns:xlink="http://www.w3.org/1999/xlink" content-type="dwc:verbatimCoordinates" xlink:type="simple"><named-content content-type="geo-json" specific-use="{&#34;type&#34;:&#34;Point&#34;,&#34;coordinates&#34;:[43.609820,-23.038830]}" id="NCID0EUFFM" xlink:type="simple">–23.03883, 43.60982</named-content></named-content>, 30 m, gallery forest (Frontier Wilderness Project) (<named-content xmlns:xlink="http://www.w3.org/1999/xlink" content-type="dwc:institutional_code" xlink:type="simple">CAS</named-content>); Ranobe, <named-content xmlns:xlink="http://www.w3.org/1999/xlink" content-type="dwc:verbatimCoordinates" xlink:type="simple"><named-content content-type="geo-json" specific-use="{&#34;type&#34;:&#34;Point&#34;,&#34;coordinates&#34;:[43.610150,-23.039520]}" id="NCID0EEGFM" xlink:type="simple">–23.03952, 43.61015</named-content></named-content>, 20 m, gallery forest (Frontier Wilderness Project) (<named-content xmlns:xlink="http://www.w3.org/1999/xlink" content-type="dwc:institutional_code" xlink:type="simple">CAS</named-content>); Ranobe, <named-content xmlns:xlink="http://www.w3.org/1999/xlink" content-type="dwc:verbatimCoordinates" xlink:type="simple"><named-content content-type="geo-json" specific-use="{&#34;type&#34;:&#34;Point&#34;,&#34;coordinates&#34;:[43.609600,-23.038320]}" id="NCID0EUGFM" xlink:type="simple">–23.03832, 43.6096</named-content></named-content>, 20 m, gallery forest (Frontier Wilderness Project) (<named-content xmlns:xlink="http://www.w3.org/1999/xlink" content-type="dwc:institutional_code" xlink:type="simple">CAS</named-content>).</p></tp:treatment-sec><tp:treatment-sec><!--Section generated to contain objects referenced in tp:taxon-treatment.--><fig id="F14" position="float" orientation="portrait"><object-id xmlns:xlink="http://www.w3.org/1999/xlink" content-type="doi" xlink:type="simple">10.3897/zookeys.1081.71872.figure14</object-id><object-id xmlns:xlink="http://www.w3.org/1999/xlink" content-type="arpha" xlink:type="simple">CDCFA044-DCB3-5B03-B52B-98AD78F93E50</object-id><label>Figure 14.</label><caption><p>Density of hair on mesosoma dorsum and propodeum angle <bold>A</bold><italic><tp:taxon-name><tp:taxon-name-part taxon-name-part-type="genus" reg="Camponotus">C.</tp:taxon-name-part><tp:taxon-name-part taxon-name-part-type="species" reg="nossibeensis">nossibeensis</tp:taxon-name-part></tp:taxon-name></italic> (<ext-link xmlns:xlink="http://www.w3.org/1999/xlink" xlink:type="simple" ext-link-type="uri" xlink:href="https://www.antweb.org/specimen/CASENT0191657">CASENT0191657</ext-link>) <bold>B</bold><italic><tp:taxon-name><tp:taxon-name-part taxon-name-part-type="genus" reg="Camponotus">C.</tp:taxon-name-part><tp:taxon-name-part taxon-name-part-type="species" reg="radovae">radovae</tp:taxon-name-part></tp:taxon-name></italic> (<ext-link xmlns:xlink="http://www.w3.org/1999/xlink" xlink:type="simple" ext-link-type="uri" xlink:href="https://www.antweb.org/specimen/CASENT0066208">CASENT0066208</ext-link>).</p></caption><graphic xmlns:xlink="http://www.w3.org/1999/xlink" xlink:href="zookeys-1081-137-g014.jpg" position="float" orientation="portrait" xlink:type="simple" id="oo_634933.jpg"><uri content-type="original_file" xlink:type="simple">https://binary.pensoft.net/fig/634933</uri></graphic></fig><fig id="F16" position="float" orientation="portrait"><object-id xmlns:xlink="http://www.w3.org/1999/xlink" content-type="doi" xlink:type="simple">10.3897/zookeys.1081.71872.figure16</object-id><object-id xmlns:xlink="http://www.w3.org/1999/xlink" content-type="arpha" xlink:type="simple">3177ECB9-B7CD-5DF0-9BB7-2836D5A85805</object-id><label>Figure 16.</label><caption><p>Mesosomal and gastral pilosity <bold>A</bold><italic><tp:taxon-name><tp:taxon-name-part taxon-name-part-type="genus" reg="Camponotus">C.</tp:taxon-name-part><tp:taxon-name-part taxon-name-part-type="species" reg="ursus">ursus</tp:taxon-name-part></tp:taxon-name></italic> (<ext-link xmlns:xlink="http://www.w3.org/1999/xlink" xlink:type="simple" ext-link-type="uri" xlink:href="https://www.antweb.org/specimen/CASENT0217284">CASENT0217284</ext-link>) <bold>B</bold><italic><tp:taxon-name><tp:taxon-name-part taxon-name-part-type="genus" reg="Camponotus">C.</tp:taxon-name-part><tp:taxon-name-part taxon-name-part-type="species" reg="darwinii">darwinii</tp:taxon-name-part></tp:taxon-name></italic> (<ext-link xmlns:xlink="http://www.w3.org/1999/xlink" xlink:type="simple" ext-link-type="uri" xlink:href="https://www.antweb.org/specimen/CASENT0071420">CASENT0071420</ext-link>) <bold>C</bold><italic><tp:taxon-name><tp:taxon-name-part taxon-name-part-type="genus" reg="Camponotus">C.</tp:taxon-name-part><tp:taxon-name-part taxon-name-part-type="species" reg="themistocles">themistocles</tp:taxon-name-part></tp:taxon-name></italic> (<ext-link xmlns:xlink="http://www.w3.org/1999/xlink" xlink:type="simple" ext-link-type="uri" xlink:href="https://www.antweb.org/specimen/CASENT0217297">CASENT0217297</ext-link>) <bold>D</bold><italic><tp:taxon-name><tp:taxon-name-part taxon-name-part-type="genus" reg="Camponotus">C.</tp:taxon-name-part><tp:taxon-name-part taxon-name-part-type="species" reg="radovae">radovae</tp:taxon-name-part></tp:taxon-name></italic> (<ext-link xmlns:xlink="http://www.w3.org/1999/xlink" xlink:type="simple" ext-link-type="uri" xlink:href="https://www.antweb.org/specimen/CASENT0121525">CASENT0121525</ext-link>).</p></caption><graphic xmlns:xlink="http://www.w3.org/1999/xlink" xlink:href="zookeys-1081-137-g016.jpg" position="float" orientation="portrait" xlink:type="simple" id="oo_634935.jpg"><uri content-type="original_file" xlink:type="simple">https://binary.pensoft.net/fig/634935</uri></graphic></fig><fig id="F18" position="float" orientation="portrait"><object-id xmlns:xlink="http://www.w3.org/1999/xlink" content-type="doi" xlink:type="simple">10.3897/zookeys.1081.71872.figure18</object-id><object-id xmlns:xlink="http://www.w3.org/1999/xlink" content-type="arpha" xlink:type="simple">0F02AE70-3135-53AE-9511-3B075115AA0B</object-id><label>Figure 18.</label><caption><p>Head in full-face view <bold>A, B</bold><italic><tp:taxon-name><tp:taxon-name-part taxon-name-part-type="genus" reg="Camponotus">C.</tp:taxon-name-part><tp:taxon-name-part taxon-name-part-type="species" reg="themistocles">themistocles</tp:taxon-name-part></tp:taxon-name></italic> (<ext-link xmlns:xlink="http://www.w3.org/1999/xlink" xlink:type="simple" ext-link-type="uri" xlink:href="https://www.antweb.org/specimen/CASENT0217297">CASENT0217297</ext-link>) <bold>C, D</bold><italic><tp:taxon-name><tp:taxon-name-part taxon-name-part-type="genus" reg="Camponotus">C.</tp:taxon-name-part><tp:taxon-name-part taxon-name-part-type="species" reg="radovae">radovae</tp:taxon-name-part></tp:taxon-name></italic> (<ext-link xmlns:xlink="http://www.w3.org/1999/xlink" xlink:type="simple" ext-link-type="uri" xlink:href="https://www.antweb.org/specimen/CASENT0066208">CASENT0066208</ext-link>) and mesosomal pilosity for both species.</p></caption><graphic xmlns:xlink="http://www.w3.org/1999/xlink" xlink:href="zookeys-1081-137-g018.jpg" position="float" orientation="portrait" xlink:type="simple" id="oo_634937.jpg"><uri content-type="original_file" xlink:type="simple">https://binary.pensoft.net/fig/634937</uri></graphic></fig><fig id="F58" position="float" orientation="portrait"><object-id xmlns:xlink="http://www.w3.org/1999/xlink" content-type="doi" xlink:type="simple">10.3897/zookeys.1081.71872.figure58</object-id><object-id xmlns:xlink="http://www.w3.org/1999/xlink" content-type="arpha" xlink:type="simple">311E82AF-7C05-533F-BF79-697CD94E740E</object-id><label>Figure 58.</label><caption><p>Distribution map of <italic><tp:taxon-name><tp:taxon-name-part taxon-name-part-type="genus" reg="Camponotus">C.</tp:taxon-name-part><tp:taxon-name-part taxon-name-part-type="species" reg="darwinii">darwinii</tp:taxon-name-part></tp:taxon-name></italic> species group <bold>A</bold><italic><tp:taxon-name><tp:taxon-name-part taxon-name-part-type="genus" reg="Camponotus">C.</tp:taxon-name-part><tp:taxon-name-part taxon-name-part-type="species" reg="darwinii">darwinii</tp:taxon-name-part></tp:taxon-name></italic><bold>B</bold><italic><tp:taxon-name><tp:taxon-name-part taxon-name-part-type="genus" reg="Camponotus">C.</tp:taxon-name-part><tp:taxon-name-part taxon-name-part-type="species" reg="norvigi">norvigi</tp:taxon-name-part></tp:taxon-name></italic><bold>C</bold><italic><tp:taxon-name><tp:taxon-name-part taxon-name-part-type="genus" reg="Camponotus">C.</tp:taxon-name-part><tp:taxon-name-part taxon-name-part-type="species" reg="nossibeensis">nossibeensis</tp:taxon-name-part></tp:taxon-name></italic><bold>D</bold><italic><tp:taxon-name><tp:taxon-name-part taxon-name-part-type="genus" reg="Camponotus">C.</tp:taxon-name-part><tp:taxon-name-part taxon-name-part-type="species" reg="radovae">radovae</tp:taxon-name-part></tp:taxon-name></italic><bold>E</bold><italic><tp:taxon-name><tp:taxon-name-part taxon-name-part-type="genus" reg="Camponotus">C.</tp:taxon-name-part><tp:taxon-name-part taxon-name-part-type="species" reg="themistocles">themistocles</tp:taxon-name-part></tp:taxon-name></italic><bold>F</bold><italic><tp:taxon-name><tp:taxon-name-part taxon-name-part-type="genus" reg="Camponotus">C.</tp:taxon-name-part><tp:taxon-name-part taxon-name-part-type="species" reg="ursus">ursus</tp:taxon-name-part></tp:taxon-name></italic></p></caption><graphic xmlns:xlink="http://www.w3.org/1999/xlink" xlink:href="zookeys-1081-137-g058.jpg" position="float" orientation="portrait" xlink:type="simple" id="oo_634977.jpg"><uri content-type="original_file" xlink:type="simple">https://binary.pensoft.net/fig/634977</uri></graphic></fig></tp:treatment-sec></tp:taxon-treatment>
