# Supplementary material for: ﻿A taxonomic revision of the Malagasy endemic subgenus Mayria of the genus Camponotus (Hymenoptera, Formicidae) based on qualitative morphology and quantitative morphometric analyses
Source: Zookeys. 2022 Jan 17;1081:137–231. doi: 10.3897/zookeys.1081.71872 (PMC8786815; doi:10.3897/zookeys.1081.71872)
Supplement: XML Treatment for Camponotus themistocles [file zookeys.1081.71872-treatment6.xml]

<!DOCTYPE tp:taxon-treatment
  PUBLIC "-//TaxonX//DTD Taxonomic Treatment Publishing DTD v0 20100105//EN" "tax-treatment-NSO.dtd">
<tp:taxon-treatment xmlns:tp="http://www.plazi.org/taxpub"><tp:treatment-meta><kwd-group><label>Taxon classification</label><kwd>
                <named-content content-type="kingdom">Animalia</named-content>
              </kwd><kwd>
                <named-content content-type="order">Hymenoptera</named-content>
              </kwd><kwd>
                <named-content content-type="family">Formicidae</named-content>
              </kwd></kwd-group><mixed-citation publication-type="journal"><person-group><name><surname>Rasoamanana</surname><given-names>Nicole</given-names></name><name><surname>Fisher</surname><given-names>Brian L.</given-names></name></person-group><article-title>﻿A taxonomic revision of the Malagasy endemic subgenus <tp:taxon-name><tp:taxon-name-part taxon-name-part-type="genus" reg="Camponotus"/><tp:taxon-name-part taxon-name-part-type="subgenus" reg="Mayria">Mayria</tp:taxon-name-part></tp:taxon-name> of the genus <italic><tp:taxon-name><tp:taxon-name-part taxon-name-part-type="genus" reg="Camponotus">Camponotus</tp:taxon-name-part></tp:taxon-name></italic> (<tp:taxon-name><tp:taxon-name-part taxon-name-part-type="order">Hymenoptera</tp:taxon-name-part></tp:taxon-name>, <tp:taxon-name><tp:taxon-name-part taxon-name-part-type="family">Formicidae</tp:taxon-name-part></tp:taxon-name>) based on qualitative morphology and quantitative morphometric analyses</article-title><source>Zookeys</source><day>17</day><month>01</month><year>2022</year><volume>1081</volume><fpage>137</fpage><lpage>231</lpage><pub-id pub-id-type="doi">10.3897/zookeys.1081.71872</pub-id></mixed-citation></tp:treatment-meta><tp:nomenclature><label>﻿</label><tp:taxon-name>
              <object-id xmlns:xlink="http://www.w3.org/1999/xlink" content-type="arpha" xlink:type="simple">02D9DC15-904D-5058-BCD8-DF2156D26ACC</object-id>
              <tp:taxon-name-part taxon-name-part-type="genus" reg="Camponotus">Camponotus</tp:taxon-name-part>
              <tp:taxon-name-part taxon-name-part-type="species" reg="themistocles">themistocles</tp:taxon-name-part>
            </tp:taxon-name><tp:taxon-authority>Forel</tp:taxon-authority><tp:taxon-status xmlns:xlink="http://www.w3.org/1999/xlink" xlink:type="simple">stat. nov.</tp:taxon-status><xref ref-type="fig" rid="F5">Figures 5D</xref><xref ref-type="fig" rid="F15">, 15B</xref><xref ref-type="fig" rid="F16">, 16C</xref><xref ref-type="fig" rid="F18">, 18A, B</xref><xref ref-type="fig" rid="F56">, 56</xref><tp:nomenclature-citation-list><tp:nomenclature-citation><tp:taxon-name>
                  <tp:taxon-name-part taxon-name-part-type="genus" reg="Camponotus">Camponotus</tp:taxon-name-part>
                  <tp:taxon-name-part taxon-name-part-type="species" reg="darwinii">darwinii</tp:taxon-name-part>
                  <tp:taxon-name-part taxon-name-part-type="subspecies" reg="themistocles">themistocles</tp:taxon-name-part>
                </tp:taxon-name><comment>Forel, 1910: 456. Holotype minor worker, Madagascar, Fort Dauphin S. E. Madagascar, AntWeb <ext-link xmlns:xlink="http://www.w3.org/1999/xlink" xlink:type="simple" ext-link-type="uri" xlink:href="https://www.antweb.org/specimen/CASENT0101381">CASENT0101381</ext-link> (<named-content xmlns:xlink="http://www.w3.org/1999/xlink" content-type="dwc:institutional_code" xlink:type="simple">MHNG</named-content>).</comment></tp:nomenclature-citation><tp:nomenclature-citation><tp:taxon-name><tp:taxon-name-part taxon-name-part-type="genus" reg="Camponotus">Camponotus</tp:taxon-name-part> (<tp:taxon-name-part taxon-name-part-type="subgenus" reg="Myrmobrachys">Myrmobrachys</tp:taxon-name-part>) <tp:taxon-name-part taxon-name-part-type="species" reg="darwinii">darwinii</tp:taxon-name-part> <tp:taxon-name-part taxon-name-part-type="subspecies" reg="themistocles">themistocles</tp:taxon-name-part></tp:taxon-name><comment>Forel, 1914: 271.</comment></tp:nomenclature-citation><tp:nomenclature-citation><tp:taxon-name><tp:taxon-name-part taxon-name-part-type="genus" reg="Camponotus">Camponotus</tp:taxon-name-part> (<tp:taxon-name-part taxon-name-part-type="subgenus" reg="Myrmepomis">Myrmepomis</tp:taxon-name-part>) <tp:taxon-name-part taxon-name-part-type="species" reg="darwinii">darwinii</tp:taxon-name-part> <tp:taxon-name-part taxon-name-part-type="subspecies" reg="themistocles">themistocles</tp:taxon-name-part></tp:taxon-name><comment>Emery, 1920: 258. Stat.nov.</comment></tp:nomenclature-citation><tp:nomenclature-citation><tp:taxon-name>
                  <tp:taxon-name-part taxon-name-part-type="genus" reg="Camponotus"/>
                  <tp:taxon-name-part taxon-name-part-type="species" reg="darwinii"/>
                </tp:taxon-name><comment>Subspecies of <tp:taxon-name><tp:taxon-name-part taxon-name-part-type="genus" reg="Camponotus">Camponotus</tp:taxon-name-part><tp:taxon-name-part taxon-name-part-type="species" reg="darwinii">darwinii</tp:taxon-name-part></tp:taxon-name> Santschi, 1911: 133. </comment></tp:nomenclature-citation><tp:nomenclature-citation><tp:taxon-name>
                  <tp:taxon-name-part taxon-name-part-type="genus" reg="Camponotus"/>
                  <tp:taxon-name-part taxon-name-part-type="subgenus" reg="Myrmopiromis"/>
                </tp:taxon-name><comment>Subspecies of <tp:taxon-name><tp:taxon-name-part taxon-name-part-type="genus" reg="Camponotus">Camponotus</tp:taxon-name-part> (<tp:taxon-name-part taxon-name-part-type="subgenus" reg="Myrmopiromis">Myrmopiromis</tp:taxon-name-part>)</tp:taxon-name> Wheeler, 1922: 1051; Emery, 1925: 128. </comment></tp:nomenclature-citation></tp:nomenclature-citation-list></tp:nomenclature><tp:treatment-sec sec-type="Worker diagnosis" id="SECID0E4LFM"><title>Worker diagnosis.</title><p>Integument dark brown with rust or red-brown suberect pilosity. Anterior clypeal margin with rectangular projection. Petiole scale thin with sharp border.</p></tp:treatment-sec><tp:treatment-sec sec-type="description" id="SECID0ECMFM"><title>Description of minor worker.</title><p>Medium-sized. Absolute cephalic size (<abbrev xmlns:xlink="http://www.w3.org/1999/xlink" xlink:title="Cephalic size" id="ABBRID0EIMFM" xlink:type="simple">CS</abbrev>: 1.82±0.37; 1.53–1.98). In full-face view, head slightly longer than broad, a little narrower in front than in back, with straight occipital and feebly convex lateral margins (<abbrev xmlns:xlink="http://www.w3.org/1999/xlink" xlink:title="Maximum head capsule width" id="ABBRID0EMMFM" xlink:type="simple">CWb</abbrev>/<abbrev xmlns:xlink="http://www.w3.org/1999/xlink" xlink:title="Maximum cephalic length" id="ABBRID0EQMFM" xlink:type="simple">CL</abbrev>: 0.36±0.03; 0.34–0.38). Eyes circular, placed much closer to the lateral sides (<abbrev xmlns:xlink="http://www.w3.org/1999/xlink" xlink:title="Postocular distance" id="ABBRID0EUMFM" xlink:type="simple">PoOC</abbrev>/<abbrev xmlns:xlink="http://www.w3.org/1999/xlink" xlink:title="Maximum cephalic length" id="ABBRID0EYMFM" xlink:type="simple">CL</abbrev>: 0.07±0.01; 0.07–0.08). Mandibles triangular with sixteeth. With head in full-face view, anterior clypeal margin produced, entire, and angularly projecting in the middle. Antennal scape circular, long, surpassing the occiput by the lengths of two basal funiculi (<abbrev xmlns:xlink="http://www.w3.org/1999/xlink" xlink:title="Scape length" id="ABBRID0E3MFM" xlink:type="simple">SL</abbrev>/<abbrev xmlns:xlink="http://www.w3.org/1999/xlink" xlink:title="Cephalic size" id="ABBRID0EANFM" xlink:type="simple">CS</abbrev>: 0.41±0.05; 0.38–0.44). In lateral view, anterodorsal corner of pronotum broadly rounded, mesosomal dorsum moderately arcuate, propodeum dorsum a little shorter than the declivity, each straight in profile and meeting at an obtuse angle (<abbrev xmlns:xlink="http://www.w3.org/1999/xlink" xlink:title="Mesosoma width" id="ABBRID0EENFM" xlink:type="simple">MW</abbrev>/<abbrev xmlns:xlink="http://www.w3.org/1999/xlink" xlink:title="Mesosoma length" id="ABBRID0EINFM" xlink:type="simple">ML</abbrev>: 0.21±0.02, 0.20–0.22; <abbrev xmlns:xlink="http://www.w3.org/1999/xlink" xlink:title="Mesothoracico-propodeal distance" id="ABBRID0EMNFM" xlink:type="simple">MPD</abbrev>/<abbrev xmlns:xlink="http://www.w3.org/1999/xlink" xlink:title="Mesosoma length" id="ABBRID0EQNFM" xlink:type="simple">ML</abbrev>: 0.24±0.03; 0.22–0.26). In lateral view, petiolar node wedge-shaped, with feebly convex anterior and flattened posterior faces. Ants entirely reticulate-punctate. Mandible finely striolate with sparse punctures. Pilosity and pubescence brownish yellow, the former long and curved forward especially on vertex, frontal area, and mesosomal dorsum; mostly short and sparse on gastral tergites; petiolar dorsum edge with four or five pairs of brownish yellow hairs. Body color matte black, apical portion of mandible reddish.</p><fig id="F56" position="float" orientation="portrait"><object-id xmlns:xlink="http://www.w3.org/1999/xlink" content-type="doi" xlink:type="simple">10.3897/zookeys.1081.71872.figure56</object-id><object-id xmlns:xlink="http://www.w3.org/1999/xlink" content-type="arpha" xlink:type="simple">8299635E-12D1-5B38-A359-1CA105EA8950</object-id><label>Figure 56.</label><caption><p><italic><tp:taxon-name><tp:taxon-name-part taxon-name-part-type="genus" reg="Camponotus">Camponotus</tp:taxon-name-part><tp:taxon-name-part taxon-name-part-type="species" reg="themistocles">themistocles</tp:taxon-name-part></tp:taxon-name></italic> minor worker (<ext-link xmlns:xlink="http://www.w3.org/1999/xlink" xlink:type="simple" ext-link-type="uri" xlink:href="https://www.antweb.org/specimen/CASENT0217297">CASENT0217297</ext-link>) <bold>1</bold> body in lateral view <bold>2</bold> head in full-face view <bold>3</bold> body in dorsal view.</p></caption><graphic xmlns:xlink="http://www.w3.org/1999/xlink" xlink:href="zookeys-1081-137-g056.jpg" position="float" orientation="portrait" xlink:type="simple" id="oo_634975.jpg"><uri content-type="original_file" xlink:type="simple">https://binary.pensoft.net/fig/634975</uri></graphic></fig></tp:treatment-sec><tp:treatment-sec sec-type="description" id="SECID0EXOFM"><title>Description of major worker.</title><p>Characteristics of minor workers, except: head somewhat cordate, with nearly straight posterior margin and slightly convex lateral sides (<abbrev xmlns:xlink="http://www.w3.org/1999/xlink" xlink:title="Cephalic size" id="ABBRID0E4OFM" xlink:type="simple">CS</abbrev>: 2.68±0.36, 2.26–3.15; <abbrev xmlns:xlink="http://www.w3.org/1999/xlink" xlink:title="Maximum head capsule width" id="ABBRID0EBPFM" xlink:type="simple">CWb</abbrev>/<abbrev xmlns:xlink="http://www.w3.org/1999/xlink" xlink:title="Maximum cephalic length" id="ABBRID0EFPFM" xlink:type="simple">CL</abbrev>: 1.05±0.04, 0.99–1.11). Eyes elliptical, placed dorsally midway from the occipital margin (<abbrev xmlns:xlink="http://www.w3.org/1999/xlink" xlink:title="Postocular distance" id="ABBRID0EJPFM" xlink:type="simple">PoOC</abbrev>/<abbrev xmlns:xlink="http://www.w3.org/1999/xlink" xlink:title="Maximum cephalic length" id="ABBRID0ENPFM" xlink:type="simple">CL</abbrev>: 0.23±0.01, 0.22–0.25). Clypeus much more quadrate in full-face view with truncate anterior margin (<abbrev xmlns:xlink="http://www.w3.org/1999/xlink" xlink:title="Clypeal length" id="ABBRID0ERPFM" xlink:type="simple">ClyL</abbrev>/<abbrev xmlns:xlink="http://www.w3.org/1999/xlink" xlink:title="Maximum tentorial pit distance" id="ABBRID0EVPFM" xlink:type="simple">GPD</abbrev>: 0.82±0.07, 0.73–0.93). Antennal scape short, just surpassing the occipital border (<abbrev xmlns:xlink="http://www.w3.org/1999/xlink" xlink:title="Scape length" id="ABBRID0EZPFM" xlink:type="simple">SL</abbrev>/<abbrev xmlns:xlink="http://www.w3.org/1999/xlink" xlink:title="Cephalic size" id="ABBRID0E4PFM" xlink:type="simple">CS</abbrev>: 0.75±0.03, 0.71–0.79). Dorsal outline of mesosoma interrupted by pronotal and mesonotal sutures, basal portion of propodeum forms an obtuse angle with the declivity. Lateral portion of head finely punctate, frontal area and vertex with deep punctures.</p></tp:treatment-sec><tp:treatment-sec sec-type="distribution" id="SECID0EBQFM"><title>Distribution and biology.</title><p><italic><tp:taxon-name><tp:taxon-name-part taxon-name-part-type="genus" reg="Camponotus">Camponotus</tp:taxon-name-part><tp:taxon-name-part taxon-name-part-type="species" reg="themistocles">themistocles</tp:taxon-name-part></tp:taxon-name></italic> has been collected at three localities in southern Madagascar (Fig. <xref ref-type="fig" rid="F58">58E</xref>): two are littoral forest and one is gallery forest. All sites are at low altitudes from 10 to 30 meters. <italic><tp:taxon-name><tp:taxon-name-part taxon-name-part-type="genus" reg="Camponotus">Camponotus</tp:taxon-name-part><tp:taxon-name-part taxon-name-part-type="species" reg="themistocles">themistocles</tp:taxon-name-part></tp:taxon-name></italic> is a ground nester; most collections have been made from sifted litter, rotten logs, and dead twigs above the ground.</p></tp:treatment-sec><tp:treatment-sec sec-type="discussion" id="SECID0EBRFM"><title>Discussion.</title><p><italic><tp:taxon-name><tp:taxon-name-part taxon-name-part-type="genus" reg="Camponotus">Camponotus</tp:taxon-name-part><tp:taxon-name-part taxon-name-part-type="species" reg="themistocles">themistocles</tp:taxon-name-part></tp:taxon-name></italic> differs from <italic><tp:taxon-name><tp:taxon-name-part taxon-name-part-type="genus" reg="Camponotus">C.</tp:taxon-name-part><tp:taxon-name-part taxon-name-part-type="species" reg="radovae">radovae</tp:taxon-name-part></tp:taxon-name></italic> by its larger size and the sculpture of the lateral sides <italic>o</italic>f its mesosoma, which is finely reticulate-punctate in the former and widely striolate in the later. In addition, in lateral view, the petiole scale of <italic><tp:taxon-name><tp:taxon-name-part taxon-name-part-type="genus" reg="Camponotus">C.</tp:taxon-name-part><tp:taxon-name-part taxon-name-part-type="species" reg="themistocles">themistocles</tp:taxon-name-part></tp:taxon-name></italic> has an acute summit but is blunt in <italic><tp:taxon-name><tp:taxon-name-part taxon-name-part-type="genus" reg="Camponotus">C.</tp:taxon-name-part><tp:taxon-name-part taxon-name-part-type="species" reg="radovae">radovae</tp:taxon-name-part></tp:taxon-name>.</italic> Pubescence is long and abundant in <italic><tp:taxon-name><tp:taxon-name-part taxon-name-part-type="genus" reg="Camponotus">C.</tp:taxon-name-part><tp:taxon-name-part taxon-name-part-type="species" reg="themistocles">themistocles</tp:taxon-name-part></tp:taxon-name></italic>, and short and dilute in <italic><tp:taxon-name><tp:taxon-name-part taxon-name-part-type="genus" reg="Camponotus">C.</tp:taxon-name-part><tp:taxon-name-part taxon-name-part-type="species" reg="radovae">radovae</tp:taxon-name-part></tp:taxon-name></italic>. Morphometrical analysis reveals that <italic><tp:taxon-name><tp:taxon-name-part taxon-name-part-type="genus" reg="Camponotus">C.</tp:taxon-name-part><tp:taxon-name-part taxon-name-part-type="species" reg="themistocles">themistocles</tp:taxon-name-part></tp:taxon-name></italic> and <italic><tp:taxon-name><tp:taxon-name-part taxon-name-part-type="genus" reg="Camponotus">C.</tp:taxon-name-part><tp:taxon-name-part taxon-name-part-type="species" reg="ellioti">ellioti</tp:taxon-name-part></tp:taxon-name></italic> are the same size, but differ in integument coloration and pilosity pattern on the gastral tergite.</p></tp:treatment-sec><tp:treatment-sec sec-type="material" id="SECID0ECUFM"><title>Additional material examined.</title><p><bold>Province Toliara</bold>: Forêt de Petriky, 12.5 km W 272° Tolagnaro, <named-content xmlns:xlink="http://www.w3.org/1999/xlink" content-type="dwc:verbatimCoordinates" xlink:type="simple"><named-content content-type="geo-json" specific-use="{&#34;type&#34;:&#34;Point&#34;,&#34;coordinates&#34;:[46.870000,-25.061670]}" id="NCID0ENUFM" xlink:type="simple">–25.06167, 46.87</named-content></named-content>, 10 m, littoral rainforest (B.L. Fisher) (<named-content xmlns:xlink="http://www.w3.org/1999/xlink" content-type="dwc:institutional_code" xlink:type="simple">CAS</named-content>); Forêt Mandena 8.5 km N Tolagnaro, <named-content xmlns:xlink="http://www.w3.org/1999/xlink" content-type="dwc:verbatimCoordinates" xlink:type="simple"><named-content content-type="geo-json" specific-use="{&#34;type&#34;:&#34;Point&#34;,&#34;coordinates&#34;:[47.002500,-24.952670]}" id="NCID0E4UFM" xlink:type="simple">–24.95267, 47.0025</named-content></named-content>, 20 m, littoral rainforest (<abbrev xmlns:xlink="http://www.w3.org/1999/xlink" xlink:title="BL Fisher and the Madagascar Biodiversity Center team" id="ABBRID0ECVFM" xlink:type="simple">BLF</abbrev>) (<named-content xmlns:xlink="http://www.w3.org/1999/xlink" content-type="dwc:institutional_code" xlink:type="simple">CAS</named-content>); Mandena, 8.4 km NNE 30° Tolagnaro, <named-content xmlns:xlink="http://www.w3.org/1999/xlink" content-type="dwc:verbatimCoordinates" xlink:type="simple"><named-content content-type="geo-json" specific-use="{&#34;type&#34;:&#34;Point&#34;,&#34;coordinates&#34;:[47.001670,-24.951670]}" id="NCID0ERVFM" xlink:type="simple">–24.95167, 47.00167</named-content></named-content>, 20 m, littoral rainforest (B.L. Fisher) (<named-content xmlns:xlink="http://www.w3.org/1999/xlink" content-type="dwc:institutional_code" xlink:type="simple">CAS</named-content>); Ranobe, <named-content xmlns:xlink="http://www.w3.org/1999/xlink" content-type="dwc:verbatimCoordinates" xlink:type="simple"><named-content content-type="geo-json" specific-use="{&#34;type&#34;:&#34;Point&#34;,&#34;coordinates&#34;:[43.610120,-23.040850]}" id="NCID0EBWFM" xlink:type="simple">–23.04085, 43.61012</named-content></named-content>, 30 m, gallery forest (Frontier Wilderness Project) (<named-content xmlns:xlink="http://www.w3.org/1999/xlink" content-type="dwc:institutional_code" xlink:type="simple">CAS</named-content>).</p></tp:treatment-sec><tp:treatment-sec><!--Section generated to contain objects referenced in tp:taxon-treatment.--><fig id="F5" position="float" orientation="portrait"><object-id xmlns:xlink="http://www.w3.org/1999/xlink" content-type="doi" xlink:type="simple">10.3897/zookeys.1081.71872.figure5</object-id><object-id xmlns:xlink="http://www.w3.org/1999/xlink" content-type="arpha" xlink:type="simple">D4CEDB3C-DAD5-5C3F-ACD4-423B3E86A929</object-id><label>Figure 5.</label><caption><p>Morphological character of minor and major workers of <italic><tp:taxon-name><tp:taxon-name-part taxon-name-part-type="genus" reg="Camponotus">C.</tp:taxon-name-part><tp:taxon-name-part taxon-name-part-type="species" reg="darwinii">darwinii</tp:taxon-name-part></tp:taxon-name></italic> species group <bold>A</bold> head of minor worker in full-face view of <italic><tp:taxon-name><tp:taxon-name-part taxon-name-part-type="genus" reg="Camponotus">C.</tp:taxon-name-part><tp:taxon-name-part taxon-name-part-type="species" reg="darwinii">darwinii</tp:taxon-name-part></tp:taxon-name></italic> (<ext-link xmlns:xlink="http://www.w3.org/1999/xlink" xlink:type="simple" ext-link-type="uri" xlink:href="https://www.antweb.org/specimen/CASENT0179460">CASENT0179460</ext-link>) <bold>B</bold> body in lateral view of the same species <bold>C</bold> head of major worker in full-face view <italic><tp:taxon-name><tp:taxon-name-part taxon-name-part-type="genus" reg="Camponotus">C.</tp:taxon-name-part><tp:taxon-name-part taxon-name-part-type="species" reg="nossibeensis">nossibeensis</tp:taxon-name-part></tp:taxon-name></italic> (<ext-link xmlns:xlink="http://www.w3.org/1999/xlink" xlink:type="simple" ext-link-type="uri" xlink:href="https://www.antweb.org/specimen/CASENT0493593">CASENT0493593</ext-link>) <bold>D</bold> body in lateral view of <italic><tp:taxon-name><tp:taxon-name-part taxon-name-part-type="genus" reg="Camponotus">C.</tp:taxon-name-part><tp:taxon-name-part taxon-name-part-type="species" reg="themistocles">themistocles</tp:taxon-name-part></tp:taxon-name></italic> (<ext-link xmlns:xlink="http://www.w3.org/1999/xlink" xlink:type="simple" ext-link-type="uri" xlink:href="https://www.antweb.org/specimen/CASENT0217297">CASENT0217297</ext-link>).</p></caption><graphic xmlns:xlink="http://www.w3.org/1999/xlink" xlink:href="zookeys-1081-137-g005.jpg" position="float" orientation="portrait" xlink:type="simple" id="oo_634924.jpg"><uri content-type="original_file" xlink:type="simple">https://binary.pensoft.net/fig/634924</uri></graphic></fig><fig id="F15" position="float" orientation="portrait"><object-id xmlns:xlink="http://www.w3.org/1999/xlink" content-type="doi" xlink:type="simple">10.3897/zookeys.1081.71872.figure15</object-id><object-id xmlns:xlink="http://www.w3.org/1999/xlink" content-type="arpha" xlink:type="simple">6DE97D46-7386-5BD9-A0FD-0B42C222527C</object-id><label>Figure 15.</label><caption><p>Hair color <bold>A</bold><italic><tp:taxon-name><tp:taxon-name-part taxon-name-part-type="genus" reg="Camponotus">C.</tp:taxon-name-part><tp:taxon-name-part taxon-name-part-type="species" reg="norvigi">norvigi</tp:taxon-name-part></tp:taxon-name></italic> (<ext-link xmlns:xlink="http://www.w3.org/1999/xlink" xlink:type="simple" ext-link-type="uri" xlink:href="https://www.antweb.org/specimen/CASENT0923254">CASENT0923254</ext-link>) <bold>B</bold><italic><tp:taxon-name><tp:taxon-name-part taxon-name-part-type="genus" reg="Camponotus">C.</tp:taxon-name-part><tp:taxon-name-part taxon-name-part-type="species" reg="themistocles">themistocles</tp:taxon-name-part></tp:taxon-name></italic> (<ext-link xmlns:xlink="http://www.w3.org/1999/xlink" xlink:type="simple" ext-link-type="uri" xlink:href="https://www.antweb.org/specimen/CASENT0217297">CASENT0217297</ext-link>).</p></caption><graphic xmlns:xlink="http://www.w3.org/1999/xlink" xlink:href="zookeys-1081-137-g015.jpg" position="float" orientation="portrait" xlink:type="simple" id="oo_634934.jpg"><uri content-type="original_file" xlink:type="simple">https://binary.pensoft.net/fig/634934</uri></graphic></fig><fig id="F16" position="float" orientation="portrait"><object-id xmlns:xlink="http://www.w3.org/1999/xlink" content-type="doi" xlink:type="simple">10.3897/zookeys.1081.71872.figure16</object-id><object-id xmlns:xlink="http://www.w3.org/1999/xlink" content-type="arpha" xlink:type="simple">3177ECB9-B7CD-5DF0-9BB7-2836D5A85805</object-id><label>Figure 16.</label><caption><p>Mesosomal and gastral pilosity <bold>A</bold><italic><tp:taxon-name><tp:taxon-name-part taxon-name-part-type="genus" reg="Camponotus">C.</tp:taxon-name-part><tp:taxon-name-part taxon-name-part-type="species" reg="ursus">ursus</tp:taxon-name-part></tp:taxon-name></italic> (<ext-link xmlns:xlink="http://www.w3.org/1999/xlink" xlink:type="simple" ext-link-type="uri" xlink:href="https://www.antweb.org/specimen/CASENT0217284">CASENT0217284</ext-link>) <bold>B</bold><italic><tp:taxon-name><tp:taxon-name-part taxon-name-part-type="genus" reg="Camponotus">C.</tp:taxon-name-part><tp:taxon-name-part taxon-name-part-type="species" reg="darwinii">darwinii</tp:taxon-name-part></tp:taxon-name></italic> (<ext-link xmlns:xlink="http://www.w3.org/1999/xlink" xlink:type="simple" ext-link-type="uri" xlink:href="https://www.antweb.org/specimen/CASENT0071420">CASENT0071420</ext-link>) <bold>C</bold><italic><tp:taxon-name><tp:taxon-name-part taxon-name-part-type="genus" reg="Camponotus">C.</tp:taxon-name-part><tp:taxon-name-part taxon-name-part-type="species" reg="themistocles">themistocles</tp:taxon-name-part></tp:taxon-name></italic> (<ext-link xmlns:xlink="http://www.w3.org/1999/xlink" xlink:type="simple" ext-link-type="uri" xlink:href="https://www.antweb.org/specimen/CASENT0217297">CASENT0217297</ext-link>) <bold>D</bold><italic><tp:taxon-name><tp:taxon-name-part taxon-name-part-type="genus" reg="Camponotus">C.</tp:taxon-name-part><tp:taxon-name-part taxon-name-part-type="species" reg="radovae">radovae</tp:taxon-name-part></tp:taxon-name></italic> (<ext-link xmlns:xlink="http://www.w3.org/1999/xlink" xlink:type="simple" ext-link-type="uri" xlink:href="https://www.antweb.org/specimen/CASENT0121525">CASENT0121525</ext-link>).</p></caption><graphic xmlns:xlink="http://www.w3.org/1999/xlink" xlink:href="zookeys-1081-137-g016.jpg" position="float" orientation="portrait" xlink:type="simple" id="oo_634935.jpg"><uri content-type="original_file" xlink:type="simple">https://binary.pensoft.net/fig/634935</uri></graphic></fig><fig id="F18" position="float" orientation="portrait"><object-id xmlns:xlink="http://www.w3.org/1999/xlink" content-type="doi" xlink:type="simple">10.3897/zookeys.1081.71872.figure18</object-id><object-id xmlns:xlink="http://www.w3.org/1999/xlink" content-type="arpha" xlink:type="simple">0F02AE70-3135-53AE-9511-3B075115AA0B</object-id><label>Figure 18.</label><caption><p>Head in full-face view <bold>A, B</bold><italic><tp:taxon-name><tp:taxon-name-part taxon-name-part-type="genus" reg="Camponotus">C.</tp:taxon-name-part><tp:taxon-name-part taxon-name-part-type="species" reg="themistocles">themistocles</tp:taxon-name-part></tp:taxon-name></italic> (<ext-link xmlns:xlink="http://www.w3.org/1999/xlink" xlink:type="simple" ext-link-type="uri" xlink:href="https://www.antweb.org/specimen/CASENT0217297">CASENT0217297</ext-link>) <bold>C, D</bold><italic><tp:taxon-name><tp:taxon-name-part taxon-name-part-type="genus" reg="Camponotus">C.</tp:taxon-name-part><tp:taxon-name-part taxon-name-part-type="species" reg="radovae">radovae</tp:taxon-name-part></tp:taxon-name></italic> (<ext-link xmlns:xlink="http://www.w3.org/1999/xlink" xlink:type="simple" ext-link-type="uri" xlink:href="https://www.antweb.org/specimen/CASENT0066208">CASENT0066208</ext-link>) and mesosomal pilosity for both species.</p></caption><graphic xmlns:xlink="http://www.w3.org/1999/xlink" xlink:href="zookeys-1081-137-g018.jpg" position="float" orientation="portrait" xlink:type="simple" id="oo_634937.jpg"><uri content-type="original_file" xlink:type="simple">https://binary.pensoft.net/fig/634937</uri></graphic></fig><fig id="F58" position="float" orientation="portrait"><object-id xmlns:xlink="http://www.w3.org/1999/xlink" content-type="doi" xlink:type="simple">10.3897/zookeys.1081.71872.figure58</object-id><object-id xmlns:xlink="http://www.w3.org/1999/xlink" content-type="arpha" xlink:type="simple">311E82AF-7C05-533F-BF79-697CD94E740E</object-id><label>Figure 58.</label><caption><p>Distribution map of <italic><tp:taxon-name><tp:taxon-name-part taxon-name-part-type="genus" reg="Camponotus">C.</tp:taxon-name-part><tp:taxon-name-part taxon-name-part-type="species" reg="darwinii">darwinii</tp:taxon-name-part></tp:taxon-name></italic> species group <bold>A</bold><italic><tp:taxon-name><tp:taxon-name-part taxon-name-part-type="genus" reg="Camponotus">C.</tp:taxon-name-part><tp:taxon-name-part taxon-name-part-type="species" reg="darwinii">darwinii</tp:taxon-name-part></tp:taxon-name></italic><bold>B</bold><italic><tp:taxon-name><tp:taxon-name-part taxon-name-part-type="genus" reg="Camponotus">C.</tp:taxon-name-part><tp:taxon-name-part taxon-name-part-type="species" reg="norvigi">norvigi</tp:taxon-name-part></tp:taxon-name></italic><bold>C</bold><italic><tp:taxon-name><tp:taxon-name-part taxon-name-part-type="genus" reg="Camponotus">C.</tp:taxon-name-part><tp:taxon-name-part taxon-name-part-type="species" reg="nossibeensis">nossibeensis</tp:taxon-name-part></tp:taxon-name></italic><bold>D</bold><italic><tp:taxon-name><tp:taxon-name-part taxon-name-part-type="genus" reg="Camponotus">C.</tp:taxon-name-part><tp:taxon-name-part taxon-name-part-type="species" reg="radovae">radovae</tp:taxon-name-part></tp:taxon-name></italic><bold>E</bold><italic><tp:taxon-name><tp:taxon-name-part taxon-name-part-type="genus" reg="Camponotus">C.</tp:taxon-name-part><tp:taxon-name-part taxon-name-part-type="species" reg="themistocles">themistocles</tp:taxon-name-part></tp:taxon-name></italic><bold>F</bold><italic><tp:taxon-name><tp:taxon-name-part taxon-name-part-type="genus" reg="Camponotus">C.</tp:taxon-name-part><tp:taxon-name-part taxon-name-part-type="species" reg="ursus">ursus</tp:taxon-name-part></tp:taxon-name></italic></p></caption><graphic xmlns:xlink="http://www.w3.org/1999/xlink" xlink:href="zookeys-1081-137-g058.jpg" position="float" orientation="portrait" xlink:type="simple" id="oo_634977.jpg"><uri content-type="original_file" xlink:type="simple">https://binary.pensoft.net/fig/634977</uri></graphic></fig></tp:treatment-sec></tp:taxon-treatment>
