# Supplementary material for: ﻿A taxonomic revision of the Malagasy endemic subgenus Mayria of the genus Camponotus (Hymenoptera, Formicidae) based on qualitative morphology and quantitative morphometric analyses
Source: Zookeys. 2022 Jan 17;1081:137–231. doi: 10.3897/zookeys.1081.71872 (PMC8786815; doi:10.3897/zookeys.1081.71872)
Supplement: XML Treatment for Camponotus chrislaini [file zookeys.1081.71872-treatment8.xml]

<!DOCTYPE tp:taxon-treatment
  PUBLIC "-//TaxonX//DTD Taxonomic Treatment Publishing DTD v0 20100105//EN" "tax-treatment-NSO.dtd">
<tp:taxon-treatment xmlns:tp="http://www.plazi.org/taxpub"><tp:treatment-meta><kwd-group><label>Taxon classification</label><kwd>
                <named-content content-type="kingdom">Animalia</named-content>
              </kwd><kwd>
                <named-content content-type="order">Hymenoptera</named-content>
              </kwd><kwd>
                <named-content content-type="family">Formicidae</named-content>
              </kwd></kwd-group><mixed-citation publication-type="journal"><person-group><name><surname>Rasoamanana</surname><given-names>Nicole</given-names></name><name><surname>Fisher</surname><given-names>Brian L.</given-names></name></person-group><article-title>﻿A taxonomic revision of the Malagasy endemic subgenus <tp:taxon-name><tp:taxon-name-part taxon-name-part-type="genus" reg="Camponotus"/><tp:taxon-name-part taxon-name-part-type="subgenus" reg="Mayria">Mayria</tp:taxon-name-part></tp:taxon-name> of the genus <italic><tp:taxon-name><tp:taxon-name-part taxon-name-part-type="genus" reg="Camponotus">Camponotus</tp:taxon-name-part></tp:taxon-name></italic> (<tp:taxon-name><tp:taxon-name-part taxon-name-part-type="order">Hymenoptera</tp:taxon-name-part></tp:taxon-name>, <tp:taxon-name><tp:taxon-name-part taxon-name-part-type="family">Formicidae</tp:taxon-name-part></tp:taxon-name>) based on qualitative morphology and quantitative morphometric analyses</article-title><source>Zookeys</source><day>17</day><month>01</month><year>2022</year><volume>1081</volume><fpage>137</fpage><lpage>231</lpage><pub-id pub-id-type="doi">10.3897/zookeys.1081.71872</pub-id></mixed-citation></tp:treatment-meta><tp:nomenclature><label>﻿</label><tp:taxon-name>
              <object-id xmlns:xlink="http://www.w3.org/1999/xlink" content-type="arpha" xlink:type="simple">B1BA149D-AF57-5670-859E-C43BF1DA7E54</object-id>
              <tp:taxon-name-part taxon-name-part-type="genus" reg="Camponotus">Camponotus</tp:taxon-name-part>
              <tp:taxon-name-part taxon-name-part-type="species" reg="chrislaini">chrislaini</tp:taxon-name-part>
              <object-id xmlns:xlink="http://www.w3.org/1999/xlink" content-type="zoobank" xlink:type="simple">http://zoobank.org/0F5C0EBB-7F91-4FCC-839C-F8772D2BD9B5</object-id>
            </tp:taxon-name><tp:taxon-status xmlns:xlink="http://www.w3.org/1999/xlink" xlink:type="simple">sp. nov.</tp:taxon-status><xref ref-type="fig" rid="F2">Figures 2D</xref><xref ref-type="fig" rid="F7">, 7C–D</xref><xref ref-type="fig" rid="F41">, 41D</xref><xref ref-type="fig" rid="F59">, 59</xref></tp:nomenclature><tp:treatment-sec sec-type="Holotype worker" id="SECID0E1FGM"><title>Holotype worker.</title><p>Madagascar, Province Antsiranana, Forêt d’Andavakoera, 21.4 km 75° ENE Ambilobe; 4.6 km 356° N Betsiaka, <named-content xmlns:xlink="http://www.w3.org/1999/xlink" content-type="dwc:verbatimCoordinates" xlink:type="simple"><named-content content-type="geo-json" specific-use="{&#34;type&#34;:&#34;Point&#34;,&#34;coordinates&#34;:[49.230000,-13.118330]}" id="NCID0EDGGM" xlink:type="simple">–13.11833, 49.23</named-content></named-content>, 425 m, rainforest, ex rotten log, 16 December 2003 (<abbrev xmlns:xlink="http://www.w3.org/1999/xlink" xlink:title="BL Fisher and the Madagascar Biodiversity Center team" id="ABBRID0EIGGM" xlink:type="simple">BLF</abbrev>), collection code: BLF10296, specimen code: <ext-link xmlns:xlink="http://www.w3.org/1999/xlink" xlink:type="simple" ext-link-type="uri" xlink:href="https://www.antweb.org/specimen/CASENT0498999">CASENT0498999</ext-link> (<named-content xmlns:xlink="http://www.w3.org/1999/xlink" content-type="dwc:institutional_code" xlink:type="simple">CAS</named-content>). <bold>Paratypes.</bold> Nine workers with the same data as holotype, <ext-link xmlns:xlink="http://www.w3.org/1999/xlink" xlink:type="simple" ext-link-type="uri" xlink:href="https://www.antweb.org/specimen/CASENT0499000">CASENT0499000</ext-link>, <ext-link xmlns:xlink="http://www.w3.org/1999/xlink" xlink:type="simple" ext-link-type="uri" xlink:href="https://www.antweb.org/specimen/CASENT0499001">CASENT0499001</ext-link>, <ext-link xmlns:xlink="http://www.w3.org/1999/xlink" xlink:type="simple" ext-link-type="uri" xlink:href="https://www.antweb.org/specimen/CASENT0499002">CASENT0499002</ext-link> (three workers in each pin) (<named-content xmlns:xlink="http://www.w3.org/1999/xlink" content-type="dwc:institutional_code" xlink:type="simple">CAS</named-content>).</p><fig id="F58" position="float" orientation="portrait"><object-id xmlns:xlink="http://www.w3.org/1999/xlink" content-type="doi" xlink:type="simple">10.3897/zookeys.1081.71872.figure58</object-id><object-id xmlns:xlink="http://www.w3.org/1999/xlink" content-type="arpha" xlink:type="simple">311E82AF-7C05-533F-BF79-697CD94E740E</object-id><label>Figure 58.</label><caption><p>Distribution map of <italic><tp:taxon-name><tp:taxon-name-part taxon-name-part-type="genus" reg="Camponotus">C.</tp:taxon-name-part><tp:taxon-name-part taxon-name-part-type="species" reg="darwinii">darwinii</tp:taxon-name-part></tp:taxon-name></italic> species group <bold>A</bold><italic><tp:taxon-name><tp:taxon-name-part taxon-name-part-type="genus" reg="Camponotus">C.</tp:taxon-name-part><tp:taxon-name-part taxon-name-part-type="species" reg="darwinii">darwinii</tp:taxon-name-part></tp:taxon-name></italic><bold>B</bold><italic><tp:taxon-name><tp:taxon-name-part taxon-name-part-type="genus" reg="Camponotus">C.</tp:taxon-name-part><tp:taxon-name-part taxon-name-part-type="species" reg="norvigi">norvigi</tp:taxon-name-part></tp:taxon-name></italic><bold>C</bold><italic><tp:taxon-name><tp:taxon-name-part taxon-name-part-type="genus" reg="Camponotus">C.</tp:taxon-name-part><tp:taxon-name-part taxon-name-part-type="species" reg="nossibeensis">nossibeensis</tp:taxon-name-part></tp:taxon-name></italic><bold>D</bold><italic><tp:taxon-name><tp:taxon-name-part taxon-name-part-type="genus" reg="Camponotus">C.</tp:taxon-name-part><tp:taxon-name-part taxon-name-part-type="species" reg="radovae">radovae</tp:taxon-name-part></tp:taxon-name></italic><bold>E</bold><italic><tp:taxon-name><tp:taxon-name-part taxon-name-part-type="genus" reg="Camponotus">C.</tp:taxon-name-part><tp:taxon-name-part taxon-name-part-type="species" reg="themistocles">themistocles</tp:taxon-name-part></tp:taxon-name></italic><bold>F</bold><italic><tp:taxon-name><tp:taxon-name-part taxon-name-part-type="genus" reg="Camponotus">C.</tp:taxon-name-part><tp:taxon-name-part taxon-name-part-type="species" reg="ursus">ursus</tp:taxon-name-part></tp:taxon-name></italic></p></caption><graphic xmlns:xlink="http://www.w3.org/1999/xlink" xlink:href="zookeys-1081-137-g058.jpg" position="float" orientation="portrait" xlink:type="simple" id="oo_634977.jpg"><uri content-type="original_file" xlink:type="simple">https://binary.pensoft.net/fig/634977</uri></graphic></fig></tp:treatment-sec><tp:treatment-sec sec-type="Worker diagnosis" id="SECID0EXKGM"><title>Worker diagnosis.</title><p><italic><tp:taxon-name><tp:taxon-name-part taxon-name-part-type="genus" reg="Camponotus">Camponotus</tp:taxon-name-part><tp:taxon-name-part taxon-name-part-type="species" reg="chrislaini">chrislaini</tp:taxon-name-part></tp:taxon-name></italic> can be easily distinguished from the other members of the <italic><tp:taxon-name><tp:taxon-name-part taxon-name-part-type="genus" reg="Camponotus"/><tp:taxon-name-part taxon-name-part-type="species" reg="efitra">efitra</tp:taxon-name-part></tp:taxon-name></italic> group by its mostly smooth and shiny sculpture; head more or less globose in full-face view; sigmoid frontal carina, and wavy propodeum dorsum.</p><fig id="F59" position="float" orientation="portrait"><object-id xmlns:xlink="http://www.w3.org/1999/xlink" content-type="doi" xlink:type="simple">10.3897/zookeys.1081.71872.figure59</object-id><object-id xmlns:xlink="http://www.w3.org/1999/xlink" content-type="arpha" xlink:type="simple">C0501378-436F-5879-8D98-C284E677F23A</object-id><label>Figure 59.</label><caption><p><italic><tp:taxon-name><tp:taxon-name-part taxon-name-part-type="genus" reg="Camponotus">Camponotus</tp:taxon-name-part><tp:taxon-name-part taxon-name-part-type="species" reg="chrislaini">chrislaini</tp:taxon-name-part></tp:taxon-name></italic> minor worker (<ext-link xmlns:xlink="http://www.w3.org/1999/xlink" xlink:type="simple" ext-link-type="uri" xlink:href="https://www.antweb.org/specimen/CASENT0498999">CASENT0498999</ext-link>) <bold>1</bold> body in lateral view <bold>2</bold> head in full-face view <bold>3</bold> body in dorsal view.</p></caption><graphic xmlns:xlink="http://www.w3.org/1999/xlink" xlink:href="zookeys-1081-137-g059.jpg" position="float" orientation="portrait" xlink:type="simple" id="oo_634978.jpg"><uri content-type="original_file" xlink:type="simple">https://binary.pensoft.net/fig/634978</uri></graphic></fig></tp:treatment-sec><tp:treatment-sec sec-type="description" id="SECID0EVMGM"><title>Description of minor worker.</title><p>Medium-sized species. Absolute cephalic size (<abbrev xmlns:xlink="http://www.w3.org/1999/xlink" xlink:title="Cephalic size" id="ABBRID0E2MGM" xlink:type="simple">CS</abbrev>: 0.95 ± 0.17; 0.87–1.02). In full-face view, head ovoid (<abbrev xmlns:xlink="http://www.w3.org/1999/xlink" xlink:title="Maximum head capsule width" id="ABBRID0E6MGM" xlink:type="simple">CWb</abbrev>/<abbrev xmlns:xlink="http://www.w3.org/1999/xlink" xlink:title="Maximum cephalic length" id="ABBRID0EDNGM" xlink:type="simple">CL</abbrev>: 0.34±0.03; 0.32–0.35); posterior margin rounded, lateral margin of head convex. Eyes circular, protruding, placed midway from the occipital corner (<abbrev xmlns:xlink="http://www.w3.org/1999/xlink" xlink:title="Postocular distance" id="ABBRID0EHNGM" xlink:type="simple">PoOC</abbrev>/<abbrev xmlns:xlink="http://www.w3.org/1999/xlink" xlink:title="Maximum cephalic length" id="ABBRID0ELNGM" xlink:type="simple">CL</abbrev>: 0.12±0.03; 0.11–0.13). Mandibles triangular with five teeth. Clypeus transversally trapezoidal, its anterior border broadly rounded, not angular. With head in full-face view, anterior clypeal margin rounded, not projecting (<abbrev xmlns:xlink="http://www.w3.org/1999/xlink" xlink:title="Clypeal length" id="ABBRID0EPNGM" xlink:type="simple">ClyL</abbrev>/<abbrev xmlns:xlink="http://www.w3.org/1999/xlink" xlink:title="Maximum tentorial pit distance" id="ABBRID0ETNGM" xlink:type="simple">GPD</abbrev>: 0.26±0.03, 0.25–0.29). Antennal scape flattened and lobulated at the base, long, surpassing the occiput by the length of three basal funiculi (<abbrev xmlns:xlink="http://www.w3.org/1999/xlink" xlink:title="Scape length" id="ABBRID0EXNGM" xlink:type="simple">SL</abbrev>/<abbrev xmlns:xlink="http://www.w3.org/1999/xlink" xlink:title="Cephalic size" id="ABBRID0E2NGM" xlink:type="simple">CS</abbrev>: 0.46±0.03; 0.45–0.48). In lateral view, anterodorsal corner of pronotum tuberculate, pronotal suture distinct, mesonotal suture distinctly impressed so that the anterior portion of propodeum is raised to a blunt edge in profile, and suture forms a concavity (<abbrev xmlns:xlink="http://www.w3.org/1999/xlink" xlink:title="Mesosoma width" id="ABBRID0E6NGM" xlink:type="simple">MW</abbrev>/<abbrev xmlns:xlink="http://www.w3.org/1999/xlink" xlink:title="Mesosoma length" id="ABBRID0EDOGM" xlink:type="simple">ML</abbrev>: 0.22±0.02, 0.21–0.23; <abbrev xmlns:xlink="http://www.w3.org/1999/xlink" xlink:title="Mesothoracico-propodeal height" id="ABBRID0EHOGM" xlink:type="simple">MPH</abbrev>/<abbrev xmlns:xlink="http://www.w3.org/1999/xlink" xlink:title="Mesosoma length" id="ABBRID0ELOGM" xlink:type="simple">ML</abbrev>: 0.17±0.02, 0.17–0.18). In lateral view, petiolar node nodiform, higher than long. Entire body, including mandible, smooth and shiny. One pair of standing hairs on angle formed by mesonotal dorsum and propodeum, head with scattered, subdecumbent, filiform brown hairs, scape with decumbent setae. Ant brownish; mandible, clypeus, and pronotum light brown; mid- and forecoxae, apical femora, basal tibiae, and apical portion of third and fourth tergite whitish.</p></tp:treatment-sec><tp:treatment-sec sec-type="description" id="SECID0EPOGM"><title>Description of major worker.</title><p>Characteristics of minor workers, except: head quadrate with straight margins (<abbrev xmlns:xlink="http://www.w3.org/1999/xlink" xlink:title="Cephalic size" id="ABBRID0EVOGM" xlink:type="simple">CS</abbrev>: 1.67±0.06, 1.57–1.74; <abbrev xmlns:xlink="http://www.w3.org/1999/xlink" xlink:title="Maximum head capsule width" id="ABBRID0EZOGM" xlink:type="simple">CWb</abbrev>/<abbrev xmlns:xlink="http://www.w3.org/1999/xlink" xlink:title="Maximum cephalic length" id="ABBRID0E4OGM" xlink:type="simple">CL</abbrev>: 0.92±0.03, 0.90–0.96). Eyes circular, closed to the lateral margin (<abbrev xmlns:xlink="http://www.w3.org/1999/xlink" xlink:title="Postocular distance" id="ABBRID0EBPGM" xlink:type="simple">PoOC</abbrev>/<abbrev xmlns:xlink="http://www.w3.org/1999/xlink" xlink:title="Maximum cephalic length" id="ABBRID0EFPGM" xlink:type="simple">CL</abbrev>: 0.29±0.02, 0.27–0.31). In profile, clypeus distinctly truncate (<abbrev xmlns:xlink="http://www.w3.org/1999/xlink" xlink:title="Clypeal length" id="ABBRID0EJPGM" xlink:type="simple">ClyL</abbrev>/<abbrev xmlns:xlink="http://www.w3.org/1999/xlink" xlink:title="Maximum tentorial pit distance" id="ABBRID0ENPGM" xlink:type="simple">GPD</abbrev>: 0.92±0.03, 0.86–0.94), its anterior margin with a short concavity in full-face view. Antennal scape same as minor but short, just reaching the occipital border (<abbrev xmlns:xlink="http://www.w3.org/1999/xlink" xlink:title="Scape length" id="ABBRID0ERPGM" xlink:type="simple">SL</abbrev>/<abbrev xmlns:xlink="http://www.w3.org/1999/xlink" xlink:title="Cephalic size" id="ABBRID0EVPGM" xlink:type="simple">CS</abbrev>: 0.77±0.04, 0.74–0.83). Promesonotum forms a unique dome followed by an impressed mesonotal suture, dorsum of propodeum slightly concave near the propodeal angle. Anterior portion of head with widely spaced large punctures, a single puncture in the center of the vertex. Filiform brownish hair present on head and mesosoma dorsum, more abundant on malar area.</p></tp:treatment-sec><tp:treatment-sec sec-type="distribution" id="SECID0EZPGM"><title>Distribution and biology.</title><p><italic><tp:taxon-name><tp:taxon-name-part taxon-name-part-type="genus" reg="Camponotus">Camponotus</tp:taxon-name-part><tp:taxon-name-part taxon-name-part-type="species" reg="chrislaini">chrislaini</tp:taxon-name-part></tp:taxon-name></italic> is restricted to the northern portion of Madagascar (Fig. <xref ref-type="fig" rid="F70">70B</xref>). This newly identified species prefers dry (tropical dry forest, dry forest, disturbed dry forest) as well as wet (montane forest and rainforest) habitats at moderate altitudes (below 1000 m). It was primarily collected from rotten logs, sifted litter, inside trees, or on branches above ground.</p></tp:treatment-sec><tp:treatment-sec sec-type="discussion" id="SECID0EOQGM"><title>Discussion.</title><p>The new species is easily distinguishable from the <italic><tp:taxon-name><tp:taxon-name-part taxon-name-part-type="genus" reg="Camponotus"/><tp:taxon-name-part taxon-name-part-type="subgenus" reg="Mayria">Mayria</tp:taxon-name-part></tp:taxon-name></italic> species, but morphologically is most similar to the unidentified species <tp:taxon-name><tp:taxon-name-part taxon-name-part-type="genus" reg="Camponotus">Camponotus</tp:taxon-name-part></tp:taxon-name> MG098 from subgenus <tp:taxon-name><tp:taxon-name-part taxon-name-part-type="genus" reg="Camponotus"/><tp:taxon-name-part taxon-name-part-type="subgenus" reg="Myrmonesites">Myrmonesites</tp:taxon-name-part></tp:taxon-name>. The main character used to distinguish them is the form of the petiolar scale, as in the former the petiole is much thinner and its dorsal face forms a straight surface, while in the latter the petiole is thickened with the posterior face concave in dorsal view. <italic><tp:taxon-name><tp:taxon-name-part taxon-name-part-type="genus" reg="Camponotus">Camponotus</tp:taxon-name-part></tp:taxon-name></italic> MG098 is also covered with plentiful setae which are scarce and widely distributed in <italic><tp:taxon-name><tp:taxon-name-part taxon-name-part-type="genus" reg="Camponotus">C.</tp:taxon-name-part><tp:taxon-name-part taxon-name-part-type="species" reg="chrislaini">chrislaini</tp:taxon-name-part></tp:taxon-name></italic>. The presence of <italic><tp:taxon-name><tp:taxon-name-part taxon-name-part-type="genus" reg="Camponotus">C.</tp:taxon-name-part><tp:taxon-name-part taxon-name-part-type="species" reg="chrislaini">chrislaini</tp:taxon-name-part></tp:taxon-name></italic> and <italic><tp:taxon-name><tp:taxon-name-part taxon-name-part-type="genus" reg="Camponotus">C.</tp:taxon-name-part></tp:taxon-name></italic> MG098 in six localities (Sakaramy, Binara, Antsahabe, Analamerana-Ankavanana, Galoko, and Mont Kalabenono) suggests that they are reproductively isolated.</p></tp:treatment-sec><tp:treatment-sec sec-type="material" id="SECID0ERSGM"><title>Additional material examined.</title><p><bold>Province Antsiranana</bold>: Forêt de Binara, 7.5 km 230° SW Daraina, <named-content xmlns:xlink="http://www.w3.org/1999/xlink" content-type="dwc:verbatimCoordinates" xlink:type="simple"><named-content content-type="geo-json" specific-use="{&#34;type&#34;:&#34;Point&#34;,&#34;coordinates&#34;:[49.616670,-13.255000]}" id="NCID0E3SGM" xlink:type="simple">–13.255, 49.61667</named-content></named-content>, 375 m, tropical dry forest (B.L. Fisher) (<named-content xmlns:xlink="http://www.w3.org/1999/xlink" content-type="dwc:institutional_code" xlink:type="simple">CAS</named-content>); Forêt d’ Antsahabe, 11.4 km 275° W Daraina, <named-content xmlns:xlink="http://www.w3.org/1999/xlink" content-type="dwc:verbatimCoordinates" xlink:type="simple"><named-content content-type="geo-json" specific-use="{&#34;type&#34;:&#34;Point&#34;,&#34;coordinates&#34;:[49.556670,-13.211670]}" id="NCID0EMTGM" xlink:type="simple">–13.21167, 49.55667</named-content></named-content>, 550 m, tropical dry forest (B.L. Fisher) (<named-content xmlns:xlink="http://www.w3.org/1999/xlink" content-type="dwc:institutional_code" xlink:type="simple">CAS</named-content>); Forêt d’ Andavakoera, 21.4 km 75° ENE Ambilobe; 4.6 km 356° N Betsiaka, <named-content xmlns:xlink="http://www.w3.org/1999/xlink" content-type="dwc:verbatimCoordinates" xlink:type="simple"><named-content content-type="geo-json" specific-use="{&#34;type&#34;:&#34;Point&#34;,&#34;coordinates&#34;:[49.230000,-13.118330]}" id="NCID0E3TGM" xlink:type="simple">–13.11833, 49.23</named-content></named-content>, 425 m, rainforest (B.L. Fisher) (<named-content xmlns:xlink="http://www.w3.org/1999/xlink" content-type="dwc:institutional_code" xlink:type="simple">CAS</named-content>); Res. Analamerana, 16.7 km 123° Anivorano-Nord, <named-content xmlns:xlink="http://www.w3.org/1999/xlink" content-type="dwc:verbatimCoordinates" xlink:type="simple"><named-content content-type="geo-json" specific-use="{&#34;type&#34;:&#34;Point&#34;,&#34;coordinates&#34;:[49.373830,-12.804670]}" id="NCID0EMUGM" xlink:type="simple">–12.80467, 49.37383</named-content></named-content>, 225 m, tropical dry forest (B.L. Fisher) (<named-content xmlns:xlink="http://www.w3.org/1999/xlink" content-type="dwc:institutional_code" xlink:type="simple">CAS</named-content>); Parc National Montagne d’Ambre, Fozalanana, <named-content xmlns:xlink="http://www.w3.org/1999/xlink" content-type="dwc:verbatimCoordinates" xlink:type="simple"><named-content content-type="geo-json" specific-use="{&#34;type&#34;:&#34;Point&#34;,&#34;coordinates&#34;:[49.221570,-12.466370]}" id="NCID0E3UGM" xlink:type="simple">–12.46637, 49.22157</named-content></named-content>, 475m, dry forest (<abbrev xmlns:xlink="http://www.w3.org/1999/xlink" xlink:title="BL Fisher and the Madagascar Biodiversity Center team" id="ABBRID0EBVGM" xlink:type="simple">BLF</abbrev>) (<named-content xmlns:xlink="http://www.w3.org/1999/xlink" content-type="dwc:institutional_code" xlink:type="simple">CAS</named-content>); Res. Ankarana, 7 km SE Matsaborimanga,<named-content xmlns:xlink="http://www.w3.org/1999/xlink" content-type="dwc:verbatimCoordinates" xlink:type="simple"><named-content content-type="geo-json" specific-use="{&#34;type&#34;:&#34;Point&#34;,&#34;coordinates&#34;:[49.116670,-12.900000]}" id="NCID0EQVGM" xlink:type="simple">–12.9, 49.11667</named-content></named-content>, 150 m, tropical dry forest (<abbrev xmlns:xlink="http://www.w3.org/1999/xlink" xlink:title="Phil Ward" id="ABBRID0EVVGM" xlink:type="simple">PSW</abbrev>) (<named-content xmlns:xlink="http://www.w3.org/1999/xlink" content-type="dwc:institutional_code" xlink:type="simple">PSWC</named-content>); Galoko chain, Mont Galoko, <named-content xmlns:xlink="http://www.w3.org/1999/xlink" content-type="dwc:verbatimCoordinates" xlink:type="simple"><named-content content-type="geo-json" specific-use="{&#34;type&#34;:&#34;Point&#34;,&#34;coordinates&#34;:[48.718180,-13.584870]}" id="NCID0EEWGM" xlink:type="simple">–13.58487, 48.71818</named-content></named-content>, 520 m, rainforest (<abbrev xmlns:xlink="http://www.w3.org/1999/xlink" xlink:title="BL Fisher and the Madagascar Biodiversity Center team" id="ABBRID0EJWGM" xlink:type="simple">BLF</abbrev>) (<named-content xmlns:xlink="http://www.w3.org/1999/xlink" content-type="dwc:institutional_code" xlink:type="simple">CAS</named-content>); Galoko chain, Mont Galoko, <named-content xmlns:xlink="http://www.w3.org/1999/xlink" content-type="dwc:verbatimCoordinates" xlink:type="simple"><named-content content-type="geo-json" specific-use="{&#34;type&#34;:&#34;Point&#34;,&#34;coordinates&#34;:[48.728640,-13.588800]}" id="NCID0EYWGM" xlink:type="simple">–13.5888, 48.72864</named-content></named-content>, 980 m, montane forest (<abbrev xmlns:xlink="http://www.w3.org/1999/xlink" xlink:title="BL Fisher and the Madagascar Biodiversity Center team" id="ABBRID0E4WGM" xlink:type="simple">BLF</abbrev>) (<named-content xmlns:xlink="http://www.w3.org/1999/xlink" content-type="dwc:institutional_code" xlink:type="simple">CAS</named-content>); Galoko chain, Mont Galoko, <named-content xmlns:xlink="http://www.w3.org/1999/xlink" content-type="dwc:verbatimCoordinates" xlink:type="simple"><named-content content-type="geo-json" specific-use="{&#34;type&#34;:&#34;Point&#34;,&#34;coordinates&#34;:[48.714190,-13.587450]}" id="NCID0EMXGM" xlink:type="simple">–13.58745, 48.71419</named-content></named-content>, 38 m, rainforest (<abbrev xmlns:xlink="http://www.w3.org/1999/xlink" xlink:title="BL Fisher and the Madagascar Biodiversity Center team" id="ABBRID0ERXGM" xlink:type="simple">BLF</abbrev>) (<named-content xmlns:xlink="http://www.w3.org/1999/xlink" content-type="dwc:institutional_code" xlink:type="simple">CAS</named-content>); Galoko chain, Mont Kalabenono, <named-content xmlns:xlink="http://www.w3.org/1999/xlink" content-type="dwc:verbatimCoordinates" xlink:type="simple"><named-content content-type="geo-json" specific-use="{&#34;type&#34;:&#34;Point&#34;,&#34;coordinates&#34;:[48.673740,-13.639990]}" id="NCID0EAYGM" xlink:type="simple">–13.63999, 48.67374</named-content></named-content>, 498 m, rainforest (<abbrev xmlns:xlink="http://www.w3.org/1999/xlink" xlink:title="BL Fisher and the Madagascar Biodiversity Center team" id="ABBRID0EFYGM" xlink:type="simple">BLF</abbrev>) (<named-content xmlns:xlink="http://www.w3.org/1999/xlink" content-type="dwc:institutional_code" xlink:type="simple">CAS</named-content>); Galoko chain, Mont Kalabenono, <named-content xmlns:xlink="http://www.w3.org/1999/xlink" content-type="dwc:verbatimCoordinates" xlink:type="simple"><named-content content-type="geo-json" specific-use="{&#34;type&#34;:&#34;Point&#34;,&#34;coordinates&#34;:[48.672820,-13.641790]}" id="NCID0EUYGM" xlink:type="simple">–13.64179, 48.67282</named-content></named-content>, 643 m, rainforest (<abbrev xmlns:xlink="http://www.w3.org/1999/xlink" xlink:title="BL Fisher and the Madagascar Biodiversity Center team" id="ABBRID0EZYGM" xlink:type="simple">BLF</abbrev>) (<named-content xmlns:xlink="http://www.w3.org/1999/xlink" content-type="dwc:institutional_code" xlink:type="simple">CAS</named-content>); Galoko chain, Mont Kalabenono, <named-content xmlns:xlink="http://www.w3.org/1999/xlink" content-type="dwc:verbatimCoordinates" xlink:type="simple"><named-content content-type="geo-json" specific-use="{&#34;type&#34;:&#34;Point&#34;,&#34;coordinates&#34;:[48.677320,-13.646090]}" id="NCID0EIZGM" xlink:type="simple">–13.64609, 48.67732</named-content></named-content>, 937 m, rainforest (<abbrev xmlns:xlink="http://www.w3.org/1999/xlink" xlink:title="BL Fisher and the Madagascar Biodiversity Center team" id="ABBRID0ENZGM" xlink:type="simple">BLF</abbrev>) (<named-content xmlns:xlink="http://www.w3.org/1999/xlink" content-type="dwc:institutional_code" xlink:type="simple">CAS</named-content>); Ampasindava, Andranomatavy Forest, <named-content xmlns:xlink="http://www.w3.org/1999/xlink" content-type="dwc:verbatimCoordinates" xlink:type="simple"><named-content content-type="geo-json" specific-use="{&#34;type&#34;:&#34;Point&#34;,&#34;coordinates&#34;:[47.987020,-13.664800]}" id="NCID0E3ZGM" xlink:type="simple">–13.6648, 47.98702</named-content></named-content>, 275 m, disturbed dry forest (<abbrev xmlns:xlink="http://www.w3.org/1999/xlink" xlink:title="BL Fisher and the Madagascar Biodiversity Center team" id="ABBRID0EB1GM" xlink:type="simple">BLF</abbrev>) (<named-content xmlns:xlink="http://www.w3.org/1999/xlink" content-type="dwc:institutional_code" xlink:type="simple">CAS</named-content>); Reserve Spéciale d’Ambre, 3.5 km 235° SW Sakaramy, <named-content xmlns:xlink="http://www.w3.org/1999/xlink" content-type="dwc:verbatimCoordinates" xlink:type="simple"><named-content content-type="geo-json" specific-use="{&#34;type&#34;:&#34;Point&#34;,&#34;coordinates&#34;:[49.242170,-12.468890]}" id="NCID0EQ1GM" xlink:type="simple">–12.46889, 49.24217</named-content></named-content>, 325 m, tropical dry forest (<abbrev xmlns:xlink="http://www.w3.org/1999/xlink" xlink:title="Fisher-Griswold Arthropod Team" id="ABBRID0EV1GM" xlink:type="simple">FGAT</abbrev>) (<named-content xmlns:xlink="http://www.w3.org/1999/xlink" content-type="dwc:institutional_code" xlink:type="simple">CAS</named-content>); Reserve Spéciale de l’Ankarana, 22.9 km 224° SW Anivorano Nord, <named-content xmlns:xlink="http://www.w3.org/1999/xlink" content-type="dwc:verbatimCoordinates" xlink:type="simple"><named-content content-type="geo-json" specific-use="{&#34;type&#34;:&#34;Point&#34;,&#34;coordinates&#34;:[49.109830,-12.908890]}" id="NCID0EE2GM" xlink:type="simple">–12.90889, 49.10983</named-content></named-content>, 80 m, tropical dry forest (<abbrev xmlns:xlink="http://www.w3.org/1999/xlink" xlink:title="Fisher-Griswold Arthropod Team" id="ABBRID0EJ2GM" xlink:type="simple">FGAT</abbrev>) (<named-content xmlns:xlink="http://www.w3.org/1999/xlink" content-type="dwc:institutional_code" xlink:type="simple">CAS</named-content>); Ampasindava, Forêt d’Ambilanivy, 3.9 km 181° S Ambaliha, <named-content xmlns:xlink="http://www.w3.org/1999/xlink" content-type="dwc:verbatimCoordinates" xlink:type="simple"><named-content content-type="geo-json" specific-use="{&#34;type&#34;:&#34;Point&#34;,&#34;coordinates&#34;:[48.161670,-13.798610]}" id="NCID0EY2GM" xlink:type="simple">–13.79861, 48.16167</named-content></named-content>, 600 m, rainforest (<abbrev xmlns:xlink="http://www.w3.org/1999/xlink" xlink:title="Fisher-Griswold Arthropod Team" id="ABBRID0E42GM" xlink:type="simple">FGAT</abbrev>) (<named-content xmlns:xlink="http://www.w3.org/1999/xlink" content-type="dwc:institutional_code" xlink:type="simple">CAS</named-content>).</p><fig id="F60" position="float" orientation="portrait"><object-id xmlns:xlink="http://www.w3.org/1999/xlink" content-type="doi" xlink:type="simple">10.3897/zookeys.1081.71872.figure60</object-id><object-id xmlns:xlink="http://www.w3.org/1999/xlink" content-type="arpha" xlink:type="simple">339EEC82-A980-5C14-8337-EEC148C65C52</object-id><label>Figure 60.</label><caption><p><bold>A</bold> minor worker of <italic><tp:taxon-name><tp:taxon-name-part taxon-name-part-type="genus" reg="Camponotus">C.</tp:taxon-name-part><tp:taxon-name-part taxon-name-part-type="species" reg="chrislaini">chrislaini</tp:taxon-name-part></tp:taxon-name></italic> (<ext-link xmlns:xlink="http://www.w3.org/1999/xlink" xlink:type="simple" ext-link-type="uri" xlink:href="https://www.antweb.org/specimen/CASENT0498999">CASENT0498999</ext-link>) <bold>B</bold> minor worker of <italic><tp:taxon-name><tp:taxon-name-part taxon-name-part-type="genus" reg="Camponotus">C.</tp:taxon-name-part></tp:taxon-name></italic> MG098 (<ext-link xmlns:xlink="http://www.w3.org/1999/xlink" xlink:type="simple" ext-link-type="uri" xlink:href="https://www.antweb.org/specimen/CASENT0465407">CASENT0465407</ext-link>) <bold>C</bold> head of major worker of <italic><tp:taxon-name><tp:taxon-name-part taxon-name-part-type="genus" reg="Camponotus">C.</tp:taxon-name-part><tp:taxon-name-part taxon-name-part-type="species" reg="chrislaini">chrislaini</tp:taxon-name-part></tp:taxon-name></italic> (<ext-link xmlns:xlink="http://www.w3.org/1999/xlink" xlink:type="simple" ext-link-type="uri" xlink:href="https://www.antweb.org/specimen/CASENT0499002">CASENT0499002</ext-link>) <bold>D</bold> head of major worker of <italic><tp:taxon-name><tp:taxon-name-part taxon-name-part-type="genus" reg="Camponotus">C.</tp:taxon-name-part></tp:taxon-name></italic> MG098 (<ext-link xmlns:xlink="http://www.w3.org/1999/xlink" xlink:type="simple" ext-link-type="uri" xlink:href="https://www.antweb.org/specimen/CASENT0465404">CASENT0465404</ext-link>).</p></caption><graphic xmlns:xlink="http://www.w3.org/1999/xlink" xlink:href="zookeys-1081-137-g060.jpg" position="float" orientation="portrait" xlink:type="simple" id="oo_634979.jpg"><uri content-type="original_file" xlink:type="simple">https://binary.pensoft.net/fig/634979</uri></graphic></fig></tp:treatment-sec><tp:treatment-sec><!--Section generated to contain objects referenced in tp:taxon-treatment.--><fig id="F2" position="float" orientation="portrait"><object-id xmlns:xlink="http://www.w3.org/1999/xlink" content-type="doi" xlink:type="simple">10.3897/zookeys.1081.71872.figure2</object-id><object-id xmlns:xlink="http://www.w3.org/1999/xlink" content-type="arpha" xlink:type="simple">9D0D8FB1-6569-5F26-9618-E7DA6FACCBEF</object-id><label>Figure 2.</label><caption><p>Morphological characters of workers of the subgenus <tp:taxon-name><tp:taxon-name-part taxon-name-part-type="genus" reg="Camponotus"/><tp:taxon-name-part taxon-name-part-type="subgenus" reg="Mayria">Mayria</tp:taxon-name-part></tp:taxon-name>. Pronotum in lateral view <bold>A</bold><italic><tp:taxon-name><tp:taxon-name-part taxon-name-part-type="genus" reg="Camponotus">C.</tp:taxon-name-part><tp:taxon-name-part taxon-name-part-type="species" reg="repens">repens</tp:taxon-name-part></tp:taxon-name></italic> (<ext-link xmlns:xlink="http://www.w3.org/1999/xlink" xlink:type="simple" ext-link-type="uri" xlink:href="https://www.antweb.org/specimen/CASENT0217300">CASENT0217300</ext-link>) <bold>B</bold><italic><tp:taxon-name><tp:taxon-name-part taxon-name-part-type="genus" reg="Camponotus">C.</tp:taxon-name-part><tp:taxon-name-part taxon-name-part-type="species" reg="maintikibo">maintikibo</tp:taxon-name-part></tp:taxon-name></italic> (<ext-link xmlns:xlink="http://www.w3.org/1999/xlink" xlink:type="simple" ext-link-type="uri" xlink:href="https://www.antweb.org/specimen/CASENT0062631">CASENT0062631</ext-link>) <bold>C</bold><italic><tp:taxon-name><tp:taxon-name-part taxon-name-part-type="genus" reg="Camponotus">C.</tp:taxon-name-part><tp:taxon-name-part taxon-name-part-type="species" reg="alamaina">alamaina</tp:taxon-name-part></tp:taxon-name></italic> (<ext-link xmlns:xlink="http://www.w3.org/1999/xlink" xlink:type="simple" ext-link-type="uri" xlink:href="https://www.antweb.org/specimen/CASENT0481799">CASENT0481799</ext-link>) Pronotal disc in dorsal view <bold>D</bold><italic><tp:taxon-name><tp:taxon-name-part taxon-name-part-type="genus" reg="Camponotus">C.</tp:taxon-name-part><tp:taxon-name-part taxon-name-part-type="species" reg="repens">repens</tp:taxon-name-part></tp:taxon-name></italic> (<ext-link xmlns:xlink="http://www.w3.org/1999/xlink" xlink:type="simple" ext-link-type="uri" xlink:href="https://www.antweb.org/specimen/CASENT0217300">CASENT0217300</ext-link>) <bold>E</bold><italic><tp:taxon-name><tp:taxon-name-part taxon-name-part-type="genus" reg="Camponotus">C.</tp:taxon-name-part><tp:taxon-name-part taxon-name-part-type="species" reg="bevohitra">bevohitra</tp:taxon-name-part></tp:taxon-name></italic> (<ext-link xmlns:xlink="http://www.w3.org/1999/xlink" xlink:type="simple" ext-link-type="uri" xlink:href="https://www.antweb.org/specimen/CASENT0437238">CASENT0437238</ext-link>) <bold>F</bold><italic><tp:taxon-name><tp:taxon-name-part taxon-name-part-type="genus" reg="Camponotus">C.</tp:taxon-name-part><tp:taxon-name-part taxon-name-part-type="species" reg="nossibeensis">nossibeensis</tp:taxon-name-part></tp:taxon-name></italic> (<ext-link xmlns:xlink="http://www.w3.org/1999/xlink" xlink:type="simple" ext-link-type="uri" xlink:href="https://www.antweb.org/specimen/CASENT0191657">CASENT0191657</ext-link>) <bold>G</bold><italic><tp:taxon-name><tp:taxon-name-part taxon-name-part-type="genus" reg="Camponotus">C.</tp:taxon-name-part><tp:taxon-name-part taxon-name-part-type="species" reg="ursus">ursus</tp:taxon-name-part></tp:taxon-name></italic> (<ext-link xmlns:xlink="http://www.w3.org/1999/xlink" xlink:type="simple" ext-link-type="uri" xlink:href="https://www.antweb.org/specimen/CASENT0217284">CASENT0217284</ext-link>) head of major in full-face view <bold>H</bold><italic><tp:taxon-name><tp:taxon-name-part taxon-name-part-type="genus" reg="Camponotus">C.</tp:taxon-name-part><tp:taxon-name-part taxon-name-part-type="species" reg="ellioti">ellioti</tp:taxon-name-part></tp:taxon-name></italic> (<ext-link xmlns:xlink="http://www.w3.org/1999/xlink" xlink:type="simple" ext-link-type="uri" xlink:href="https://www.antweb.org/specimen/CASENT0450893">CASENT0450893</ext-link>) <bold>I</bold><italic><tp:taxon-name><tp:taxon-name-part taxon-name-part-type="genus" reg="Camponotus">C.</tp:taxon-name-part><tp:taxon-name-part taxon-name-part-type="species" reg="andrianjaka">andrianjaka</tp:taxon-name-part></tp:taxon-name></italic> (<ext-link xmlns:xlink="http://www.w3.org/1999/xlink" xlink:type="simple" ext-link-type="uri" xlink:href="https://www.antweb.org/specimen/CASENT0159208">CASENT0159208</ext-link>) <bold>J</bold><italic><tp:taxon-name><tp:taxon-name-part taxon-name-part-type="genus" reg="Camponotus">C.</tp:taxon-name-part><tp:taxon-name-part taxon-name-part-type="species" reg="repens">repens</tp:taxon-name-part></tp:taxon-name></italic> (<ext-link xmlns:xlink="http://www.w3.org/1999/xlink" xlink:type="simple" ext-link-type="uri" xlink:href="https://www.antweb.org/specimen/CASENT0491956">CASENT0491956</ext-link>).</p></caption><graphic xmlns:xlink="http://www.w3.org/1999/xlink" xlink:href="zookeys-1081-137-g002.jpg" position="float" orientation="portrait" xlink:type="simple" id="oo_634921.jpg"><uri content-type="original_file" xlink:type="simple">https://binary.pensoft.net/fig/634921</uri></graphic></fig><fig id="F7" position="float" orientation="portrait"><object-id xmlns:xlink="http://www.w3.org/1999/xlink" content-type="doi" xlink:type="simple">10.3897/zookeys.1081.71872.figure7</object-id><object-id xmlns:xlink="http://www.w3.org/1999/xlink" content-type="arpha" xlink:type="simple">843794A8-F5CD-52C0-B340-E91A8A437BFC</object-id><label>Figure 7.</label><caption><p>Morphological character of minor and major workers of <italic><tp:taxon-name><tp:taxon-name-part taxon-name-part-type="genus" reg="Camponotus">C.</tp:taxon-name-part><tp:taxon-name-part taxon-name-part-type="species" reg="efitra">efitra</tp:taxon-name-part></tp:taxon-name></italic> species group <bold>A, B</bold><italic><tp:taxon-name><tp:taxon-name-part taxon-name-part-type="genus" reg="Camponotus">Camponotus</tp:taxon-name-part><tp:taxon-name-part taxon-name-part-type="species" reg="efitra">efitra</tp:taxon-name-part></tp:taxon-name></italic> (<ext-link xmlns:xlink="http://www.w3.org/1999/xlink" xlink:type="simple" ext-link-type="uri" xlink:href="https://www.antweb.org/specimen/CASENT0453926">CASENT0453926</ext-link>) <bold>A</bold> head of minor worker in full-face view <bold>B</bold> body in lateral view <bold>C</bold> head of major worker of <italic><tp:taxon-name><tp:taxon-name-part taxon-name-part-type="genus" reg="Camponotus">Camponotus</tp:taxon-name-part><tp:taxon-name-part taxon-name-part-type="species" reg="chrislaini">chrislaini</tp:taxon-name-part></tp:taxon-name></italic> (<ext-link xmlns:xlink="http://www.w3.org/1999/xlink" xlink:type="simple" ext-link-type="uri" xlink:href="https://www.antweb.org/specimen/CASENT0499002">CASENT0499002</ext-link>) <bold>D</bold> minor worker of <italic><tp:taxon-name><tp:taxon-name-part taxon-name-part-type="genus" reg="Camponotus">Camponotus</tp:taxon-name-part><tp:taxon-name-part taxon-name-part-type="species" reg="chrislaini">chrislaini</tp:taxon-name-part></tp:taxon-name></italic> (<ext-link xmlns:xlink="http://www.w3.org/1999/xlink" xlink:type="simple" ext-link-type="uri" xlink:href="https://www.antweb.org/specimen/CASENT0498999">CASENT0498999</ext-link>) in lateral view.</p></caption><graphic xmlns:xlink="http://www.w3.org/1999/xlink" xlink:href="zookeys-1081-137-g007.jpg" position="float" orientation="portrait" xlink:type="simple" id="oo_634926.jpg"><uri content-type="original_file" xlink:type="simple">https://binary.pensoft.net/fig/634926</uri></graphic></fig><fig id="F41" position="float" orientation="portrait"><object-id xmlns:xlink="http://www.w3.org/1999/xlink" content-type="doi" xlink:type="simple">10.3897/zookeys.1081.71872.figure41</object-id><object-id xmlns:xlink="http://www.w3.org/1999/xlink" content-type="arpha" xlink:type="simple">8975C0E1-0CDC-58F8-B723-3905962F4856</object-id><label>Figure 41.</label><caption><p>Antennal scape and mesopropodeum in lateral view <bold>A, B</bold><italic><tp:taxon-name><tp:taxon-name-part taxon-name-part-type="genus" reg="Camponotus">C.</tp:taxon-name-part><tp:taxon-name-part taxon-name-part-type="species" reg="efitra">efitra</tp:taxon-name-part></tp:taxon-name></italic> (<ext-link xmlns:xlink="http://www.w3.org/1999/xlink" xlink:type="simple" ext-link-type="uri" xlink:href="https://www.antweb.org/specimen/CASENT0453926">CASENT0453926</ext-link>) <bold>C,D</bold><italic><tp:taxon-name><tp:taxon-name-part taxon-name-part-type="genus" reg="Camponotus">C.</tp:taxon-name-part><tp:taxon-name-part taxon-name-part-type="species" reg="chrislaini">chrislaini</tp:taxon-name-part></tp:taxon-name></italic> (<ext-link xmlns:xlink="http://www.w3.org/1999/xlink" xlink:type="simple" ext-link-type="uri" xlink:href="https://www.antweb.org/specimen/CASENT0498999">CASENT0498999</ext-link>).</p></caption><graphic xmlns:xlink="http://www.w3.org/1999/xlink" xlink:href="zookeys-1081-137-g041.jpg" position="float" orientation="portrait" xlink:type="simple" id="oo_634960.jpg"><uri content-type="original_file" xlink:type="simple">https://binary.pensoft.net/fig/634960</uri></graphic></fig><fig id="F70" position="float" orientation="portrait"><object-id xmlns:xlink="http://www.w3.org/1999/xlink" content-type="doi" xlink:type="simple">10.3897/zookeys.1081.71872.figure70</object-id><object-id xmlns:xlink="http://www.w3.org/1999/xlink" content-type="arpha" xlink:type="simple">D1CF5E8B-0B82-5845-BBD3-7D77E0B952EB</object-id><label>Figure 70.</label><caption><p>Distribution maps of <italic><tp:taxon-name><tp:taxon-name-part taxon-name-part-type="genus" reg="Camponotus">C.</tp:taxon-name-part><tp:taxon-name-part taxon-name-part-type="species" reg="antsaraingy">antsaraingy</tp:taxon-name-part></tp:taxon-name></italic> species group <bold>A</bold><italic><tp:taxon-name><tp:taxon-name-part taxon-name-part-type="genus" reg="Camponotus">C.</tp:taxon-name-part><tp:taxon-name-part taxon-name-part-type="species" reg="antsaraingy">antsaraingy</tp:taxon-name-part></tp:taxon-name></italic>; <italic><tp:taxon-name><tp:taxon-name-part taxon-name-part-type="genus" reg="Camponotus">C.</tp:taxon-name-part><tp:taxon-name-part taxon-name-part-type="species" reg="efitra">efitra</tp:taxon-name-part></tp:taxon-name></italic> species group <bold>B</bold><italic><tp:taxon-name><tp:taxon-name-part taxon-name-part-type="genus" reg="Camponotus">C.</tp:taxon-name-part><tp:taxon-name-part taxon-name-part-type="species" reg="chrislaini">chrislaini</tp:taxon-name-part></tp:taxon-name></italic>, <italic><tp:taxon-name><tp:taxon-name-part taxon-name-part-type="genus" reg="Camponotus">C.</tp:taxon-name-part><tp:taxon-name-part taxon-name-part-type="species" reg="ellioti">ellioti</tp:taxon-name-part></tp:taxon-name></italic> species group <bold>C</bold><italic><tp:taxon-name><tp:taxon-name-part taxon-name-part-type="genus" reg="Camponotus">C.</tp:taxon-name-part><tp:taxon-name-part taxon-name-part-type="species" reg="ellioti">ellioti.</tp:taxon-name-part></tp:taxon-name></italic><bold>D</bold><italic><tp:taxon-name><tp:taxon-name-part taxon-name-part-type="genus" reg="Camponotus">C.</tp:taxon-name-part><tp:taxon-name-part taxon-name-part-type="species" reg="andrianjaka">andrianjaka.</tp:taxon-name-part></tp:taxon-name></italic><bold>E</bold><italic><tp:taxon-name><tp:taxon-name-part taxon-name-part-type="genus" reg="Camponotus">C.</tp:taxon-name-part><tp:taxon-name-part taxon-name-part-type="species" reg="maintilany">maintilany</tp:taxon-name-part></tp:taxon-name></italic> and <italic><tp:taxon-name><tp:taxon-name-part taxon-name-part-type="genus" reg="Camponotus">C.</tp:taxon-name-part><tp:taxon-name-part taxon-name-part-type="species" reg="madagascarensis">madagascarensis</tp:taxon-name-part></tp:taxon-name></italic> species group <bold>F</bold><italic><tp:taxon-name><tp:taxon-name-part taxon-name-part-type="genus" reg="Camponotus">C.</tp:taxon-name-part><tp:taxon-name-part taxon-name-part-type="species" reg="ivadia">ivadia</tp:taxon-name-part></tp:taxon-name></italic></p></caption><graphic xmlns:xlink="http://www.w3.org/1999/xlink" xlink:href="zookeys-1081-137-g070.jpg" position="float" orientation="portrait" xlink:type="simple" id="oo_634989.jpg"><uri content-type="original_file" xlink:type="simple">https://binary.pensoft.net/fig/634989</uri></graphic></fig></tp:treatment-sec></tp:taxon-treatment>
