# Supplementary material for: ﻿A taxonomic revision of the Malagasy endemic subgenus Mayria of the genus Camponotus (Hymenoptera, Formicidae) based on qualitative morphology and quantitative morphometric analyses
Source: Zookeys. 2022 Jan 17;1081:137–231. doi: 10.3897/zookeys.1081.71872 (PMC8786815; doi:10.3897/zookeys.1081.71872)
Supplement: XML Treatment for Camponotus andrianjaka [file zookeys.1081.71872-treatment9.xml]

<!DOCTYPE tp:taxon-treatment
  PUBLIC "-//TaxonX//DTD Taxonomic Treatment Publishing DTD v0 20100105//EN" "tax-treatment-NSO.dtd">
<tp:taxon-treatment xmlns:tp="http://www.plazi.org/taxpub"><tp:treatment-meta><kwd-group><label>Taxon classification</label><kwd>
                <named-content content-type="kingdom">Animalia</named-content>
              </kwd><kwd>
                <named-content content-type="order">Hymenoptera</named-content>
              </kwd><kwd>
                <named-content content-type="family">Formicidae</named-content>
              </kwd></kwd-group><mixed-citation publication-type="journal"><person-group><name><surname>Rasoamanana</surname><given-names>Nicole</given-names></name><name><surname>Fisher</surname><given-names>Brian L.</given-names></name></person-group><article-title>﻿A taxonomic revision of the Malagasy endemic subgenus <tp:taxon-name><tp:taxon-name-part taxon-name-part-type="genus" reg="Camponotus"/><tp:taxon-name-part taxon-name-part-type="subgenus" reg="Mayria">Mayria</tp:taxon-name-part></tp:taxon-name> of the genus <italic><tp:taxon-name><tp:taxon-name-part taxon-name-part-type="genus" reg="Camponotus">Camponotus</tp:taxon-name-part></tp:taxon-name></italic> (<tp:taxon-name><tp:taxon-name-part taxon-name-part-type="order">Hymenoptera</tp:taxon-name-part></tp:taxon-name>, <tp:taxon-name><tp:taxon-name-part taxon-name-part-type="family">Formicidae</tp:taxon-name-part></tp:taxon-name>) based on qualitative morphology and quantitative morphometric analyses</article-title><source>Zookeys</source><day>17</day><month>01</month><year>2022</year><volume>1081</volume><fpage>137</fpage><lpage>231</lpage><pub-id pub-id-type="doi">10.3897/zookeys.1081.71872</pub-id></mixed-citation></tp:treatment-meta><tp:nomenclature><label>﻿</label><tp:taxon-name>
              <object-id xmlns:xlink="http://www.w3.org/1999/xlink" content-type="arpha" xlink:type="simple">B07D7FC5-2507-52D4-8742-BC8001EFFC5C</object-id>
              <tp:taxon-name-part taxon-name-part-type="genus" reg="Camponotus">Camponotus</tp:taxon-name-part>
              <tp:taxon-name-part taxon-name-part-type="species" reg="andrianjaka">andrianjaka</tp:taxon-name-part>
              <object-id xmlns:xlink="http://www.w3.org/1999/xlink" content-type="zoobank" xlink:type="simple">http://zoobank.org/85932AC5-3790-4161-B72C-134BF27EAC0A</object-id>
            </tp:taxon-name><tp:taxon-status xmlns:xlink="http://www.w3.org/1999/xlink" xlink:type="simple">sp. nov.</tp:taxon-status><xref ref-type="fig" rid="F8">Figures 8D</xref><xref ref-type="fig" rid="F39">, 39B</xref><xref ref-type="fig" rid="F61">, 61A–C</xref><xref ref-type="fig" rid="F62">, 62</xref></tp:nomenclature><tp:treatment-sec sec-type="Holotype worker" id="SECID0EQBHM"><title>Holotype worker.</title><p>Madagascar, Province Fianarantsoa, Isalo III National Parc, 12.02 km SW Ranohira, <named-content xmlns:xlink="http://www.w3.org/1999/xlink" content-type="dwc:verbatimCoordinates" xlink:type="simple"><named-content content-type="geo-json" specific-use="{&#34;type&#34;:&#34;Point&#34;,&#34;coordinates&#34;:[45.310840,-22.615800]}" id="NCID0EZBHM" xlink:type="simple">–22.6158, 45.31084</named-content></named-content>, 870 m, Bismarckia woodland, ex soil, 15–24 February 2010 (<abbrev xmlns:xlink="http://www.w3.org/1999/xlink" xlink:title="Andrianjaka Ravelomanana" id="ABBRID0E5BHM" xlink:type="simple">ARA</abbrev>), collection code: ARA0306, specimen code: <ext-link xmlns:xlink="http://www.w3.org/1999/xlink" xlink:type="simple" ext-link-type="uri" xlink:href="https://www.antweb.org/specimen/CASENT0243690">CASENT0243690</ext-link> (<named-content xmlns:xlink="http://www.w3.org/1999/xlink" content-type="dwc:institutional_code" xlink:type="simple">CAS</named-content>). <bold>Paratype.</bold> one worker with same data as holotype but specimen coded as <ext-link xmlns:xlink="http://www.w3.org/1999/xlink" xlink:type="simple" ext-link-type="uri" xlink:href="https://www.antweb.org/specimen/CASENT0243954">CASENT0243954</ext-link> (<named-content xmlns:xlink="http://www.w3.org/1999/xlink" content-type="dwc:institutional_code" xlink:type="simple">CAS</named-content>).</p></tp:treatment-sec><tp:treatment-sec sec-type="Worker diagnosis" id="SECID0E5CHM"><title>Worker diagnosis.</title><p><italic><tp:taxon-name><tp:taxon-name-part taxon-name-part-type="genus" reg="Camponotus">Camponotus</tp:taxon-name-part><tp:taxon-name-part taxon-name-part-type="species" reg="andrianjaka">andrianjaka</tp:taxon-name-part></tp:taxon-name></italic> can be easily distinguished from other species of the <italic><tp:taxon-name><tp:taxon-name-part taxon-name-part-type="genus" reg="Camponotus"/><tp:taxon-name-part taxon-name-part-type="species" reg="ellioti">ellioti</tp:taxon-name-part></tp:taxon-name></italic> group by the following character set: body bicolored, head and mesosoma reddish brown, gaster dark brown to black; anterior clypeal margin rounded, not produced; propodeum dorsum slightly concave at the level of metanotal suture; petiole nodiform and surmounted with standing, whitish hairs on its posterior margin.</p></tp:treatment-sec><tp:treatment-sec sec-type="description" id="SECID0EZDHM"><title>Description of minor worker.</title><p>Medium-sized species. Absolute cephalic size (<abbrev xmlns:xlink="http://www.w3.org/1999/xlink" xlink:title="Cephalic size" id="ABBRID0E6DHM" xlink:type="simple">CS</abbrev>: 0.84±0.07; 0.81–0.88). In full-face view, head subovate, usually somewhat longer than broad, posterior cephalic margin roundly convex; lateral margin of head straight and tapering to front (<abbrev xmlns:xlink="http://www.w3.org/1999/xlink" xlink:title="Maximum head capsule width" id="ABBRID0EDEHM" xlink:type="simple">CWb</abbrev>/<abbrev xmlns:xlink="http://www.w3.org/1999/xlink" xlink:title="Maximum cephalic length" id="ABBRID0EHEHM" xlink:type="simple">CL</abbrev>: 0.31±0.01, 0.30–0.32). Eyes subelliptical, protruding, its border smoothly aligned to lateral margins of head (<abbrev xmlns:xlink="http://www.w3.org/1999/xlink" xlink:title="Postocular distance" id="ABBRID0ELEHM" xlink:type="simple">PoOC</abbrev>/<abbrev xmlns:xlink="http://www.w3.org/1999/xlink" xlink:title="Maximum cephalic length" id="ABBRID0EPEHM" xlink:type="simple">CL</abbrev>: 0.08±0.01, 0.08–0.09). Mandibles triangular with six teeth. Clypeus carinate, anterior clypeal margin with rounded triangular projection (<abbrev xmlns:xlink="http://www.w3.org/1999/xlink" xlink:title="Clypeal length" id="ABBRID0ETEHM" xlink:type="simple">ClyL</abbrev>/<abbrev xmlns:xlink="http://www.w3.org/1999/xlink" xlink:title="Maximum tentorial pit distance" id="ABBRID0EXEHM" xlink:type="simple">GPD</abbrev>: 0.24±0.01, 0.23–0.25). Antennal scape long, surpassing the occiput by the length of two basal funiculi (<abbrev xmlns:xlink="http://www.w3.org/1999/xlink" xlink:title="Scape length" id="ABBRID0E2EHM" xlink:type="simple">SL</abbrev>/<abbrev xmlns:xlink="http://www.w3.org/1999/xlink" xlink:title="Cephalic size" id="ABBRID0E6EHM" xlink:type="simple">CS</abbrev>: 0.36±0.04, 0.35–0.38). In lateral view, mesosoma without anterolateral margination, promesonotum convex, mesopropodeal suture shallowly impressed, propodeum rather angulate with slightly concave basal and declivitous surface (<abbrev xmlns:xlink="http://www.w3.org/1999/xlink" xlink:title="Mesosoma width" id="ABBRID0EDFHM" xlink:type="simple">MW</abbrev>/<abbrev xmlns:xlink="http://www.w3.org/1999/xlink" xlink:title="Mesosoma length" id="ABBRID0EHFHM" xlink:type="simple">ML</abbrev>: 0.19±0.02, 0.18–0.21, <abbrev xmlns:xlink="http://www.w3.org/1999/xlink" xlink:title="Mesothoracico-propodeal height" id="ABBRID0ELFHM" xlink:type="simple">MPH</abbrev>/<abbrev xmlns:xlink="http://www.w3.org/1999/xlink" xlink:title="Mesosoma length" id="ABBRID0EPFHM" xlink:type="simple">ML</abbrev>: 0.15±0.01, 0.14–0.15). In lateral view, petiole nodiform, higher than long, its short anterior face rounding gradually to the convex posterior faces. Head, especially anterior portion, finely reticulate-areolate, gaster and mesosoma finely imbricate. Mandibles finely reticulate-punctate. Hairs whitish, one pair present on vertex, middle of mesonotum, and propodeum dorsum; three to four pairs on each side of lateral corner of propodeum; four pairs transversely arranged on petiolar posteromargin; ground pubescence delicate. Head and mesosoma reddish, legs light brown, basal face of first gastral segment light brown and the remainder of the segment dark brown to black.</p></tp:treatment-sec><tp:treatment-sec sec-type="description" id="SECID0ETFHM"><title>Description of major worker.</title><p>Characteristics of minor workers, except: head as long as broad, with rather straight posterior and lateral borders (<abbrev xmlns:xlink="http://www.w3.org/1999/xlink" xlink:title="Cephalic size" id="ABBRID0EZFHM" xlink:type="simple">CS</abbrev>: 1.15±0.05, 1.12–1.20, <abbrev xmlns:xlink="http://www.w3.org/1999/xlink" xlink:title="Maximum head capsule width" id="ABBRID0E4FHM" xlink:type="simple">CWb</abbrev>/<abbrev xmlns:xlink="http://www.w3.org/1999/xlink" xlink:title="Maximum cephalic length" id="ABBRID0EBGHM" xlink:type="simple">CL</abbrev>: 0.84±0.01, 0.84–0.85). Eyes circular, placed dorsally next to lateral borders (<abbrev xmlns:xlink="http://www.w3.org/1999/xlink" xlink:title="Postocular distance" id="ABBRID0EFGHM" xlink:type="simple">PoOC</abbrev>/<abbrev xmlns:xlink="http://www.w3.org/1999/xlink" xlink:title="Maximum cephalic length" id="ABBRID0EJGHM" xlink:type="simple">CL</abbrev>: 0.26±0.03, 0.23–0.27). Anterior clypeal margin forms a rounded rectangular lobe (<abbrev xmlns:xlink="http://www.w3.org/1999/xlink" xlink:title="Clypeal length" id="ABBRID0ENGHM" xlink:type="simple">ClyL</abbrev>/<abbrev xmlns:xlink="http://www.w3.org/1999/xlink" xlink:title="Maximum tentorial pit distance" id="ABBRID0ERGHM" xlink:type="simple">GPD</abbrev>: 0.89±0.05, 0.83–0.92). Antennal scape short, just reaching the occipital border (<abbrev xmlns:xlink="http://www.w3.org/1999/xlink" xlink:title="Scape length" id="ABBRID0EVGHM" xlink:type="simple">SL</abbrev>/<abbrev xmlns:xlink="http://www.w3.org/1999/xlink" xlink:title="Cephalic size" id="ABBRID0EZGHM" xlink:type="simple">CS</abbrev>: 0.70±0.02, 0.69–0.72). Mesosoma the same as minor worker.</p></tp:treatment-sec><tp:treatment-sec sec-type="distribution" id="SECID0E4GHM"><title>Distribution and biology.</title><p><italic><tp:taxon-name><tp:taxon-name-part taxon-name-part-type="genus" reg="Camponotus">Camponotus</tp:taxon-name-part><tp:taxon-name-part taxon-name-part-type="species" reg="andrianjaka">andrianjaka</tp:taxon-name-part></tp:taxon-name></italic> is a very distinctive species that appears endemic to <italic>Bismarckia</italic> woodland, shrubland, Uapaca woodland, and savannah woodland in the southern part of Madagascar (Fig. <xref ref-type="fig" rid="F70">70D</xref>). It can be found also on eucalyptus plantations and grassland. Altitude: 1300–1987 m.</p></tp:treatment-sec><tp:treatment-sec sec-type="discussion" id="SECID0EUHHM"><title>Discussion.</title><p>At first sight, <italic><tp:taxon-name><tp:taxon-name-part taxon-name-part-type="genus" reg="Camponotus">Camponotus</tp:taxon-name-part><tp:taxon-name-part taxon-name-part-type="species" reg="andrianjaka">andrianjaka</tp:taxon-name-part></tp:taxon-name></italic> may be confused with another new species, <tp:taxon-name><tp:taxon-name-part taxon-name-part-type="genus" reg="Camponotus">Camponotus</tp:taxon-name-part></tp:taxon-name> MG132, subgenus <tp:taxon-name><tp:taxon-name-part taxon-name-part-type="genus" reg="Camponotus"/><tp:taxon-name-part taxon-name-part-type="subgenus" reg="Myrmonesites">Myrmonesites</tp:taxon-name-part></tp:taxon-name>, but can be separated easily with mesonotum that is gradually rounded in dorsal view; petiole higher than long, its dorsolateral margin surmounted with white hairs; presence of ground pubescence; and gaster all black. In addition, <italic><tp:taxon-name><tp:taxon-name-part taxon-name-part-type="genus" reg="Camponotus">C.</tp:taxon-name-part></tp:taxon-name></italic> MG132 has been collected from rainforest and montane rainforest and absent from woodland.</p><fig id="F61" position="float" orientation="portrait"><object-id xmlns:xlink="http://www.w3.org/1999/xlink" content-type="doi" xlink:type="simple">10.3897/zookeys.1081.71872.figure61</object-id><object-id xmlns:xlink="http://www.w3.org/1999/xlink" content-type="arpha" xlink:type="simple">C9454CDB-EBC2-5F6A-9FE3-40986A1EFCA6</object-id><label>Figure 61.</label><caption><p><italic><tp:taxon-name><tp:taxon-name-part taxon-name-part-type="genus" reg="Camponotus">Camponotus</tp:taxon-name-part><tp:taxon-name-part taxon-name-part-type="species" reg="andrianjaka">andrianjaka</tp:taxon-name-part></tp:taxon-name></italic> minor worker (<ext-link xmlns:xlink="http://www.w3.org/1999/xlink" xlink:type="simple" ext-link-type="uri" xlink:href="https://www.antweb.org/specimen/CASENT0243690">CASENT0243690</ext-link>) <bold>1</bold> body in lateral view <bold>2</bold> head in full-face view <bold>3</bold> body in dorsal view.</p></caption><graphic xmlns:xlink="http://www.w3.org/1999/xlink" xlink:href="zookeys-1081-137-g061.jpg" position="float" orientation="portrait" xlink:type="simple" id="oo_634980.jpg"><uri content-type="original_file" xlink:type="simple">https://binary.pensoft.net/fig/634980</uri></graphic></fig></tp:treatment-sec><tp:treatment-sec sec-type="etymology" id="SECID0E5JHM"><title>Etymology.</title><p>This new species is named after the collector Andrianjaka Ravelomanana.</p></tp:treatment-sec><tp:treatment-sec sec-type="material" id="SECID0EDKHM"><title>Additional material examined.</title><p><bold>Province Fianarantsoa</bold>: Ampandravelo III Non Protected Area, 10.72 km NE Ranohira, <named-content xmlns:xlink="http://www.w3.org/1999/xlink" content-type="dwc:verbatimCoordinates" xlink:type="simple"><named-content content-type="geo-json" specific-use="{&#34;type&#34;:&#34;Point&#34;,&#34;coordinates&#34;:[45.514970,-22.539440]}" id="NCID0EOKHM" xlink:type="simple">–22.53944, 45.51497</named-content></named-content>, 869 m, shrubland (<abbrev xmlns:xlink="http://www.w3.org/1999/xlink" xlink:title="Andrianjaka Ravelomanana" id="ABBRID0ETKHM" xlink:type="simple">ARA</abbrev>) (<named-content xmlns:xlink="http://www.w3.org/1999/xlink" content-type="dwc:institutional_code" xlink:type="simple">CAS</named-content>); Ampangabe III Non Protected Area, 21.26 km W Itremo, <named-content xmlns:xlink="http://www.w3.org/1999/xlink" content-type="dwc:verbatimCoordinates" xlink:type="simple"><named-content content-type="geo-json" specific-use="{&#34;type&#34;:&#34;Point&#34;,&#34;coordinates&#34;:[46.608830,-20.612500]}" id="NCID0ECLHM" xlink:type="simple">–20.6125, 46.60883</named-content></named-content>, 1412 m, savannah woodland (<abbrev xmlns:xlink="http://www.w3.org/1999/xlink" xlink:title="Andrianjaka Ravelomanana" id="ABBRID0EHLHM" xlink:type="simple">ARA</abbrev>) (<named-content xmlns:xlink="http://www.w3.org/1999/xlink" content-type="dwc:institutional_code" xlink:type="simple">CAS</named-content>); Ampangabe VI Non Protected Area, 21.16 km W Itremo, <named-content xmlns:xlink="http://www.w3.org/1999/xlink" content-type="dwc:verbatimCoordinates" xlink:type="simple"><named-content content-type="geo-json" specific-use="{&#34;type&#34;:&#34;Point&#34;,&#34;coordinates&#34;:[46.610400,-20.614440]}" id="NCID0EWLHM" xlink:type="simple">–20.61444, 46.6104</named-content></named-content>, 1379 m, shrubland (<abbrev xmlns:xlink="http://www.w3.org/1999/xlink" xlink:title="Andrianjaka Ravelomanana" id="ABBRID0E2LHM" xlink:type="simple">ARA</abbrev>) (<named-content xmlns:xlink="http://www.w3.org/1999/xlink" content-type="dwc:institutional_code" xlink:type="simple">CAS</named-content>); Ampangabe VII Non Protected Area, 21.2 km W Itremo, <named-content xmlns:xlink="http://www.w3.org/1999/xlink" content-type="dwc:verbatimCoordinates" xlink:type="simple"><named-content content-type="geo-json" specific-use="{&#34;type&#34;:&#34;Point&#34;,&#34;coordinates&#34;:[46.609890,-20.614170]}" id="NCID0EKMHM" xlink:type="simple">–20.61417, 46.60989</named-content></named-content>, 1420 m, shrubland (<abbrev xmlns:xlink="http://www.w3.org/1999/xlink" xlink:title="Andrianjaka Ravelomanana" id="ABBRID0EPMHM" xlink:type="simple">ARA</abbrev>) (<named-content xmlns:xlink="http://www.w3.org/1999/xlink" content-type="dwc:institutional_code" xlink:type="simple">CAS</named-content>); Ampotoampoto II National Parc, 8.07 km NW Ilakaka,<named-content xmlns:xlink="http://www.w3.org/1999/xlink" content-type="dwc:verbatimCoordinates" xlink:type="simple"><named-content content-type="geo-json" specific-use="{&#34;type&#34;:&#34;Point&#34;,&#34;coordinates&#34;:[45.188430,-22.628060]}" id="NCID0E5MHM" xlink:type="simple">–22.62806, 45.18843</named-content></named-content>, 919 m, savannah woodland (<abbrev xmlns:xlink="http://www.w3.org/1999/xlink" xlink:title="Andrianjaka Ravelomanana" id="ABBRID0EDNHM" xlink:type="simple">ARA</abbrev>) (ATOL UCDC); Ampotoampoto III National Parc, 7.91 km NW Ilakaka, <named-content xmlns:xlink="http://www.w3.org/1999/xlink" content-type="dwc:verbatimCoordinates" xlink:type="simple"><named-content content-type="geo-json" specific-use="{&#34;type&#34;:&#34;Point&#34;,&#34;coordinates&#34;:[45.189000,-22.629440]}" id="NCID0EKNHM" xlink:type="simple">–22.62944, 45.189</named-content></named-content>, 919 m, savannah woodland (<abbrev xmlns:xlink="http://www.w3.org/1999/xlink" xlink:title="Andrianjaka Ravelomanana" id="ABBRID0EPNHM" xlink:type="simple">ARA</abbrev>) (ATOL voucher <named-content xmlns:xlink="http://www.w3.org/1999/xlink" content-type="dwc:institutional_code" xlink:type="simple">CAS</named-content>); Antohatsahomby III Non Protected Area, 22.79 km NW Itremo, <named-content xmlns:xlink="http://www.w3.org/1999/xlink" content-type="dwc:verbatimCoordinates" xlink:type="simple"><named-content content-type="geo-json" specific-use="{&#34;type&#34;:&#34;Point&#34;,&#34;coordinates&#34;:[46.585990,-20.548060]}" id="NCID0E5NHM" xlink:type="simple">–20.54806, 46.58599</named-content></named-content>, 1499 m, Uapaca woodland (<abbrev xmlns:xlink="http://www.w3.org/1999/xlink" xlink:title="Andrianjaka Ravelomanana" id="ABBRID0EDOHM" xlink:type="simple">ARA</abbrev>) (<named-content xmlns:xlink="http://www.w3.org/1999/xlink" content-type="dwc:institutional_code" xlink:type="simple">CAS</named-content>); Antohatsahomby V Non Protected Area, 22.63 km NW Itremo, <named-content xmlns:xlink="http://www.w3.org/1999/xlink" content-type="dwc:verbatimCoordinates" xlink:type="simple"><named-content content-type="geo-json" specific-use="{&#34;type&#34;:&#34;Point&#34;,&#34;coordinates&#34;:[46.579230,-20.567220]}" id="NCID0ESOHM" xlink:type="simple">–20.56722, 46.57923</named-content></named-content>, 1726 m, Uapaca woodland (<abbrev xmlns:xlink="http://www.w3.org/1999/xlink" xlink:title="Andrianjaka Ravelomanana" id="ABBRID0EXOHM" xlink:type="simple">ARA</abbrev>) (<named-content xmlns:xlink="http://www.w3.org/1999/xlink" content-type="dwc:institutional_code" xlink:type="simple">CAS</named-content>); Isalo III National Parc, 12.02 km SW Ranohira, <named-content xmlns:xlink="http://www.w3.org/1999/xlink" content-type="dwc:verbatimCoordinates" xlink:type="simple"><named-content content-type="geo-json" specific-use="{&#34;type&#34;:&#34;Point&#34;,&#34;coordinates&#34;:[45.310840,-22.615830]}" id="NCID0EGPHM" xlink:type="simple">–22.61583, 45.31084</named-content></named-content>, 870 m, Bismarckia woodland (<abbrev xmlns:xlink="http://www.w3.org/1999/xlink" xlink:title="Andrianjaka Ravelomanana" id="ABBRID0ELPHM" xlink:type="simple">ARA</abbrev>) (<named-content xmlns:xlink="http://www.w3.org/1999/xlink" content-type="dwc:institutional_code" xlink:type="simple">CAS</named-content>); Isalo IV National Parc, 12 km SW Ranohira, <named-content xmlns:xlink="http://www.w3.org/1999/xlink" content-type="dwc:verbatimCoordinates" xlink:type="simple"><named-content content-type="geo-json" specific-use="{&#34;type&#34;:&#34;Point&#34;,&#34;coordinates&#34;:[45.313040,-22.614720]}" id="NCID0E1PHM" xlink:type="simple">–22.61472, 45.31304</named-content></named-content>, 867 m, Bismarckia woodland (<abbrev xmlns:xlink="http://www.w3.org/1999/xlink" xlink:title="Andrianjaka Ravelomanana" id="ABBRID0E6PHM" xlink:type="simple">ARA</abbrev>) (ATOL USNM); Isalo IV National Parc, 12 km SW Ranohira, <named-content xmlns:xlink="http://www.w3.org/1999/xlink" content-type="dwc:verbatimCoordinates" xlink:type="simple"><named-content content-type="geo-json" specific-use="{&#34;type&#34;:&#34;Point&#34;,&#34;coordinates&#34;:[45.313040,-22.614720]}" id="NCID0EGQHM" xlink:type="simple">–22.61472, 45.31304</named-content></named-content>, 867 m, Bismarckia woodland (<abbrev xmlns:xlink="http://www.w3.org/1999/xlink" xlink:title="Andrianjaka Ravelomanana" id="ABBRID0ELQHM" xlink:type="simple">ARA</abbrev>) (<named-content xmlns:xlink="http://www.w3.org/1999/xlink" content-type="dwc:institutional_code" xlink:type="simple">CAS</named-content>); Mampiarika IV Non Protected Area, 27.98 km SW Ambositra, <named-content xmlns:xlink="http://www.w3.org/1999/xlink" content-type="dwc:verbatimCoordinates" xlink:type="simple"><named-content content-type="geo-json" specific-use="{&#34;type&#34;:&#34;Point&#34;,&#34;coordinates&#34;:[47.083820,-20.735280]}" id="NCID0E1QHM" xlink:type="simple">–20.73528, 47.08382</named-content></named-content>, 1486 m, Uapaca woodland (<abbrev xmlns:xlink="http://www.w3.org/1999/xlink" xlink:title="Andrianjaka Ravelomanana" id="ABBRID0E5QHM" xlink:type="simple">ARA</abbrev>) (ATOL <named-content xmlns:xlink="http://www.w3.org/1999/xlink" content-type="dwc:institutional_code" xlink:type="simple">CAS</named-content>).</p><fig id="F62" position="float" orientation="portrait"><object-id xmlns:xlink="http://www.w3.org/1999/xlink" content-type="doi" xlink:type="simple">10.3897/zookeys.1081.71872.figure62</object-id><object-id xmlns:xlink="http://www.w3.org/1999/xlink" content-type="arpha" xlink:type="simple">E75CBE8C-343D-5A6E-9930-E1B2C10187B5</object-id><label>Figure 62.</label><caption><p>A minor worker of <italic><tp:taxon-name><tp:taxon-name-part taxon-name-part-type="genus" reg="Camponotus">C.</tp:taxon-name-part><tp:taxon-name-part taxon-name-part-type="species" reg="andrianjaka">andrianjaka</tp:taxon-name-part></tp:taxon-name></italic> (<ext-link xmlns:xlink="http://www.w3.org/1999/xlink" xlink:type="simple" ext-link-type="uri" xlink:href="https://www.antweb.org/specimen/CASENT0243690">CASENT0243690</ext-link>) <bold>B</bold> minor worker of <italic><tp:taxon-name><tp:taxon-name-part taxon-name-part-type="genus" reg="Camponotus">C.</tp:taxon-name-part></tp:taxon-name></italic> MG132 (<ext-link xmlns:xlink="http://www.w3.org/1999/xlink" xlink:type="simple" ext-link-type="uri" xlink:href="https://www.antweb.org/specimen/CASENT0188254">CASENT0188254</ext-link>).</p></caption><graphic xmlns:xlink="http://www.w3.org/1999/xlink" xlink:href="zookeys-1081-137-g062.jpg" position="float" orientation="portrait" xlink:type="simple" id="oo_634981.jpg"><uri content-type="original_file" xlink:type="simple">https://binary.pensoft.net/fig/634981</uri></graphic></fig></tp:treatment-sec><tp:treatment-sec><!--Section generated to contain objects referenced in tp:taxon-treatment.--><fig id="F8" position="float" orientation="portrait"><object-id xmlns:xlink="http://www.w3.org/1999/xlink" content-type="doi" xlink:type="simple">10.3897/zookeys.1081.71872.figure8</object-id><object-id xmlns:xlink="http://www.w3.org/1999/xlink" content-type="arpha" xlink:type="simple">6C59AA30-63D0-505B-9FD2-5CAB0DCDCC6E</object-id><label>Figure 8.</label><caption><p>Morphological character of minor and major workers of <italic><tp:taxon-name><tp:taxon-name-part taxon-name-part-type="genus" reg="Camponotus">C.</tp:taxon-name-part><tp:taxon-name-part taxon-name-part-type="species" reg="ellioti">ellioti</tp:taxon-name-part></tp:taxon-name></italic> species group <bold>A</bold> head of minor worker of <italic><tp:taxon-name><tp:taxon-name-part taxon-name-part-type="genus" reg="Camponotus">C.</tp:taxon-name-part><tp:taxon-name-part taxon-name-part-type="species" reg="ellioti">ellioti</tp:taxon-name-part></tp:taxon-name></italic> (<ext-link xmlns:xlink="http://www.w3.org/1999/xlink" xlink:type="simple" ext-link-type="uri" xlink:href="https://www.antweb.org/specimen/CASENT0450893">CASENT0450893</ext-link>) <bold>B</bold> minor worker of <italic><tp:taxon-name><tp:taxon-name-part taxon-name-part-type="genus" reg="Camponotus">C.</tp:taxon-name-part><tp:taxon-name-part taxon-name-part-type="species" reg="maintikibo">maintikibo</tp:taxon-name-part></tp:taxon-name></italic> in lateral view (<ext-link xmlns:xlink="http://www.w3.org/1999/xlink" xlink:type="simple" ext-link-type="uri" xlink:href="https://www.antweb.org/specimen/CASENT0062631">CASENT0062631</ext-link>) <bold>C</bold> head of major worker of <italic><tp:taxon-name><tp:taxon-name-part taxon-name-part-type="genus" reg="Camponotus">C.</tp:taxon-name-part><tp:taxon-name-part taxon-name-part-type="species" reg="maintikibo">maintikibo</tp:taxon-name-part></tp:taxon-name></italic> (<ext-link xmlns:xlink="http://www.w3.org/1999/xlink" xlink:type="simple" ext-link-type="uri" xlink:href="https://www.antweb.org/specimen/CASENT0062173">CASENT0062173</ext-link>) <bold>D</bold> minor worker of <italic><tp:taxon-name><tp:taxon-name-part taxon-name-part-type="genus" reg="Camponotus">C.</tp:taxon-name-part><tp:taxon-name-part taxon-name-part-type="species" reg="andrianjaka">andrianjaka</tp:taxon-name-part></tp:taxon-name></italic> in lateral view (<ext-link xmlns:xlink="http://www.w3.org/1999/xlink" xlink:type="simple" ext-link-type="uri" xlink:href="https://www.antweb.org/specimen/CASENT0243690">CASENT0243690</ext-link>).</p></caption><graphic xmlns:xlink="http://www.w3.org/1999/xlink" xlink:href="zookeys-1081-137-g008.jpg" position="float" orientation="portrait" xlink:type="simple" id="oo_634927.jpg"><uri content-type="original_file" xlink:type="simple">https://binary.pensoft.net/fig/634927</uri></graphic></fig><fig id="F39" position="float" orientation="portrait"><object-id xmlns:xlink="http://www.w3.org/1999/xlink" content-type="doi" xlink:type="simple">10.3897/zookeys.1081.71872.figure39</object-id><object-id xmlns:xlink="http://www.w3.org/1999/xlink" content-type="arpha" xlink:type="simple">D3C6F974-3357-5788-B757-2A70988A6584</object-id><label>Figure 39.</label><caption><p>Mesosoma in lateral view <bold>A</bold><italic><tp:taxon-name><tp:taxon-name-part taxon-name-part-type="genus" reg="Camponotus">C.</tp:taxon-name-part><tp:taxon-name-part taxon-name-part-type="species" reg="maintilany">maintilany</tp:taxon-name-part></tp:taxon-name></italic> (<ext-link xmlns:xlink="http://www.w3.org/1999/xlink" xlink:type="simple" ext-link-type="uri" xlink:href="https://www.antweb.org/specimen/CASENT0120678">CASENT0120678</ext-link>) <bold>B</bold><italic><tp:taxon-name><tp:taxon-name-part taxon-name-part-type="genus" reg="Camponotus">C.</tp:taxon-name-part><tp:taxon-name-part taxon-name-part-type="species" reg="andrianjaka">andrianjaka</tp:taxon-name-part></tp:taxon-name></italic> (<ext-link xmlns:xlink="http://www.w3.org/1999/xlink" xlink:type="simple" ext-link-type="uri" xlink:href="https://www.antweb.org/specimen/CASENT0243690">CASENT0243690</ext-link>).</p></caption><graphic xmlns:xlink="http://www.w3.org/1999/xlink" xlink:href="zookeys-1081-137-g039.jpg" position="float" orientation="portrait" xlink:type="simple" id="oo_634958.jpg"><uri content-type="original_file" xlink:type="simple">https://binary.pensoft.net/fig/634958</uri></graphic></fig><fig id="F70" position="float" orientation="portrait"><object-id xmlns:xlink="http://www.w3.org/1999/xlink" content-type="doi" xlink:type="simple">10.3897/zookeys.1081.71872.figure70</object-id><object-id xmlns:xlink="http://www.w3.org/1999/xlink" content-type="arpha" xlink:type="simple">D1CF5E8B-0B82-5845-BBD3-7D77E0B952EB</object-id><label>Figure 70.</label><caption><p>Distribution maps of <italic><tp:taxon-name><tp:taxon-name-part taxon-name-part-type="genus" reg="Camponotus">C.</tp:taxon-name-part><tp:taxon-name-part taxon-name-part-type="species" reg="antsaraingy">antsaraingy</tp:taxon-name-part></tp:taxon-name></italic> species group <bold>A</bold><italic><tp:taxon-name><tp:taxon-name-part taxon-name-part-type="genus" reg="Camponotus">C.</tp:taxon-name-part><tp:taxon-name-part taxon-name-part-type="species" reg="antsaraingy">antsaraingy</tp:taxon-name-part></tp:taxon-name></italic>; <italic><tp:taxon-name><tp:taxon-name-part taxon-name-part-type="genus" reg="Camponotus">C.</tp:taxon-name-part><tp:taxon-name-part taxon-name-part-type="species" reg="efitra">efitra</tp:taxon-name-part></tp:taxon-name></italic> species group <bold>B</bold><italic><tp:taxon-name><tp:taxon-name-part taxon-name-part-type="genus" reg="Camponotus">C.</tp:taxon-name-part><tp:taxon-name-part taxon-name-part-type="species" reg="chrislaini">chrislaini</tp:taxon-name-part></tp:taxon-name></italic>, <italic><tp:taxon-name><tp:taxon-name-part taxon-name-part-type="genus" reg="Camponotus">C.</tp:taxon-name-part><tp:taxon-name-part taxon-name-part-type="species" reg="ellioti">ellioti</tp:taxon-name-part></tp:taxon-name></italic> species group <bold>C</bold><italic><tp:taxon-name><tp:taxon-name-part taxon-name-part-type="genus" reg="Camponotus">C.</tp:taxon-name-part><tp:taxon-name-part taxon-name-part-type="species" reg="ellioti">ellioti.</tp:taxon-name-part></tp:taxon-name></italic><bold>D</bold><italic><tp:taxon-name><tp:taxon-name-part taxon-name-part-type="genus" reg="Camponotus">C.</tp:taxon-name-part><tp:taxon-name-part taxon-name-part-type="species" reg="andrianjaka">andrianjaka.</tp:taxon-name-part></tp:taxon-name></italic><bold>E</bold><italic><tp:taxon-name><tp:taxon-name-part taxon-name-part-type="genus" reg="Camponotus">C.</tp:taxon-name-part><tp:taxon-name-part taxon-name-part-type="species" reg="maintilany">maintilany</tp:taxon-name-part></tp:taxon-name></italic> and <italic><tp:taxon-name><tp:taxon-name-part taxon-name-part-type="genus" reg="Camponotus">C.</tp:taxon-name-part><tp:taxon-name-part taxon-name-part-type="species" reg="madagascarensis">madagascarensis</tp:taxon-name-part></tp:taxon-name></italic> species group <bold>F</bold><italic><tp:taxon-name><tp:taxon-name-part taxon-name-part-type="genus" reg="Camponotus">C.</tp:taxon-name-part><tp:taxon-name-part taxon-name-part-type="species" reg="ivadia">ivadia</tp:taxon-name-part></tp:taxon-name></italic></p></caption><graphic xmlns:xlink="http://www.w3.org/1999/xlink" xlink:href="zookeys-1081-137-g070.jpg" position="float" orientation="portrait" xlink:type="simple" id="oo_634989.jpg"><uri content-type="original_file" xlink:type="simple">https://binary.pensoft.net/fig/634989</uri></graphic></fig></tp:treatment-sec></tp:taxon-treatment>
