# Supplementary material for: ﻿A taxonomic revision of the Malagasy endemic subgenus Mayria of the genus Camponotus (Hymenoptera, Formicidae) based on qualitative morphology and quantitative morphometric analyses
Source: Zookeys. 2022 Jan 17;1081:137–231. doi: 10.3897/zookeys.1081.71872 (PMC8786815; doi:10.3897/zookeys.1081.71872)
Supplement: XML Treatment for Camponotus maintilany [file zookeys.1081.71872-treatment11.xml]

<!DOCTYPE tp:taxon-treatment
  PUBLIC "-//TaxonX//DTD Taxonomic Treatment Publishing DTD v0 20100105//EN" "tax-treatment-NSO.dtd">
<tp:taxon-treatment xmlns:tp="http://www.plazi.org/taxpub"><tp:treatment-meta><kwd-group><label>Taxon classification</label><kwd>
                <named-content content-type="kingdom">Animalia</named-content>
              </kwd><kwd>
                <named-content content-type="order">Hymenoptera</named-content>
              </kwd><kwd>
                <named-content content-type="family">Formicidae</named-content>
              </kwd></kwd-group><mixed-citation publication-type="journal"><person-group><name><surname>Rasoamanana</surname><given-names>Nicole</given-names></name><name><surname>Fisher</surname><given-names>Brian L.</given-names></name></person-group><article-title>﻿A taxonomic revision of the Malagasy endemic subgenus <tp:taxon-name><tp:taxon-name-part taxon-name-part-type="genus" reg="Camponotus"/><tp:taxon-name-part taxon-name-part-type="subgenus" reg="Mayria">Mayria</tp:taxon-name-part></tp:taxon-name> of the genus <italic><tp:taxon-name><tp:taxon-name-part taxon-name-part-type="genus" reg="Camponotus">Camponotus</tp:taxon-name-part></tp:taxon-name></italic> (<tp:taxon-name><tp:taxon-name-part taxon-name-part-type="order">Hymenoptera</tp:taxon-name-part></tp:taxon-name>, <tp:taxon-name><tp:taxon-name-part taxon-name-part-type="family">Formicidae</tp:taxon-name-part></tp:taxon-name>) based on qualitative morphology and quantitative morphometric analyses</article-title><source>Zookeys</source><day>17</day><month>01</month><year>2022</year><volume>1081</volume><fpage>137</fpage><lpage>231</lpage><pub-id pub-id-type="doi">10.3897/zookeys.1081.71872</pub-id></mixed-citation></tp:treatment-meta><tp:nomenclature><label>﻿</label><tp:taxon-name>
              <object-id xmlns:xlink="http://www.w3.org/1999/xlink" content-type="arpha" xlink:type="simple">45336E95-77B3-51B3-8C64-8D581ABF175A</object-id>
              <tp:taxon-name-part taxon-name-part-type="genus" reg="Camponotus">Camponotus</tp:taxon-name-part>
              <tp:taxon-name-part taxon-name-part-type="species" reg="maintilany">maintilany</tp:taxon-name-part>
              <object-id xmlns:xlink="http://www.w3.org/1999/xlink" content-type="zoobank" xlink:type="simple">http://zoobank.org/E90CD454-E16D-45AF-9F60-57F6F7343A1C</object-id>
            </tp:taxon-name><tp:taxon-status xmlns:xlink="http://www.w3.org/1999/xlink" xlink:type="simple">sp. nov.</tp:taxon-status><xref ref-type="fig" rid="F37">Figures 37B</xref><xref ref-type="fig" rid="F39">, 39A</xref><xref ref-type="fig" rid="F64">, 64</xref></tp:nomenclature><tp:treatment-sec sec-type="Holotype worker" id="SECID0EYPIM"><title>Holotype worker.</title><p>Madagascar, Province Antananarivo, Ankalalahana, <named-content xmlns:xlink="http://www.w3.org/1999/xlink" content-type="dwc:verbatimCoordinates" xlink:type="simple"><named-content content-type="geo-json" specific-use="{&#34;type&#34;:&#34;Point&#34;,&#34;coordinates&#34;:[47.112200,-19.006590]}" id="NCID0EBQIM" xlink:type="simple">–19.00659, 47.1122</named-content></named-content>, 1375 m, Uapaca woodland, ground forager(s), 29 March 2011 (<abbrev xmlns:xlink="http://www.w3.org/1999/xlink" xlink:title="BL Fisher and the Madagascar Biodiversity Center team" id="ABBRID0EGQIM" xlink:type="simple">BLF</abbrev>), collection code: BLF26368, specimen code: <ext-link xmlns:xlink="http://www.w3.org/1999/xlink" xlink:type="simple" ext-link-type="uri" xlink:href="https://www.antweb.org/specimen/CASENT0245156">CASENT0245156</ext-link> (<named-content xmlns:xlink="http://www.w3.org/1999/xlink" content-type="dwc:institutional_code" xlink:type="simple">CAS</named-content>). <bold>Paratypes.</bold> Two workers with same data as holotype but collection code: BLF26364, specimen code: <ext-link xmlns:xlink="http://www.w3.org/1999/xlink" xlink:type="simple" ext-link-type="uri" xlink:href="https://www.antweb.org/specimen/CASENT0245172">CASENT0245172</ext-link>; collection code: BLF26385, specimen code: <ext-link xmlns:xlink="http://www.w3.org/1999/xlink" xlink:type="simple" ext-link-type="uri" xlink:href="https://www.antweb.org/specimen/CASENT0245187">CASENT0245187</ext-link> (<named-content xmlns:xlink="http://www.w3.org/1999/xlink" content-type="dwc:institutional_code" xlink:type="simple">CAS</named-content>).</p><fig id="F64" position="float" orientation="portrait"><object-id xmlns:xlink="http://www.w3.org/1999/xlink" content-type="doi" xlink:type="simple">10.3897/zookeys.1081.71872.figure64</object-id><object-id xmlns:xlink="http://www.w3.org/1999/xlink" content-type="arpha" xlink:type="simple">3039CE3C-9D43-5D35-8945-8CC68AD86114</object-id><label>Figure 64.</label><caption><p><italic><tp:taxon-name><tp:taxon-name-part taxon-name-part-type="genus" reg="Camponotus">Camponotus</tp:taxon-name-part><tp:taxon-name-part taxon-name-part-type="species" reg="maintilany">maintilany</tp:taxon-name-part></tp:taxon-name></italic> minor worker (<ext-link xmlns:xlink="http://www.w3.org/1999/xlink" xlink:type="simple" ext-link-type="uri" xlink:href="https://www.antweb.org/specimen/CASENT0120678">CASENT0120678</ext-link>) <bold>1</bold> body in lateral view <bold>2</bold> head in full-face view <bold>3</bold> body in dorsal view.</p></caption><graphic xmlns:xlink="http://www.w3.org/1999/xlink" xlink:href="zookeys-1081-137-g064.jpg" position="float" orientation="portrait" xlink:type="simple" id="oo_634983.jpg"><uri content-type="original_file" xlink:type="simple">https://binary.pensoft.net/fig/634983</uri></graphic></fig></tp:treatment-sec><tp:treatment-sec sec-type="Worker diagnosis" id="SECID0EOSIM"><title>Worker diagnosis.</title><p>Ants bicolored: head and mesosoma reddish brown, gaster dark brown to black; pronotum and mesonotum form a unique dome followed by an impressed metanotal suture, propodeum, and petiole angle with standing, whitish, spatulate hairs, head and gastral dorsum with sparse, fine, brown hairs; petiole squamiform.</p></tp:treatment-sec><tp:treatment-sec sec-type="description" id="SECID0ETSIM"><title>Description of minor worker.</title><p>Medium-sized species. Absolute cephalic size (<abbrev xmlns:xlink="http://www.w3.org/1999/xlink" xlink:title="Cephalic size" id="ABBRID0EZSIM" xlink:type="simple">CS</abbrev>: 0.84±0.05, 0.81–0.86). In full-face view, head distinctly longer than broad, with convex occipital margin and subparallel lateral sides (<abbrev xmlns:xlink="http://www.w3.org/1999/xlink" xlink:title="Maximum head capsule width" id="ABBRID0E4SIM" xlink:type="simple">CWb</abbrev>/<abbrev xmlns:xlink="http://www.w3.org/1999/xlink" xlink:title="Maximum cephalic length" id="ABBRID0EBTIM" xlink:type="simple">CL</abbrev>: 0.33±0.02, 0.32–0.34). Eyes elliptical and break the lateral outlines of head (<abbrev xmlns:xlink="http://www.w3.org/1999/xlink" xlink:title="Postocular distance" id="ABBRID0EFTIM" xlink:type="simple">PoOC</abbrev>/<abbrev xmlns:xlink="http://www.w3.org/1999/xlink" xlink:title="Maximum cephalic length" id="ABBRID0EJTIM" xlink:type="simple">CL</abbrev>: 0.09±0.01, 0.08–0.10). Mandibles triangular with six short, blunt teeth. Clypeus convex, its anterior border produced into rounded lobe (<abbrev xmlns:xlink="http://www.w3.org/1999/xlink" xlink:title="Clypeal length" id="ABBRID0ENTIM" xlink:type="simple">ClyL</abbrev>/<abbrev xmlns:xlink="http://www.w3.org/1999/xlink" xlink:title="Maximum tentorial pit distance" id="ABBRID0ERTIM" xlink:type="simple">GPD</abbrev>: 0.24±0.01, 0.22–0.25). Antennal scape long, surpassing the occipital margin (<abbrev xmlns:xlink="http://www.w3.org/1999/xlink" xlink:title="Scape length" id="ABBRID0EVTIM" xlink:type="simple">SL</abbrev>/<abbrev xmlns:xlink="http://www.w3.org/1999/xlink" xlink:title="Cephalic size" id="ABBRID0EZTIM" xlink:type="simple">CS</abbrev>: 0.40±0.03, 0.39–0.43). In lateral view, mesosoma without anterolateral margination, promesonotum distinctly convex, mesopropodeal suture deeply impressed so that propodeum dorsum is raised to the level of mesopropodeal suture, propodeum angular in profile, with unequal basal and declivitous faces, the former horizontal, the latter straight to evenly concave (<abbrev xmlns:xlink="http://www.w3.org/1999/xlink" xlink:title="Mesosoma width" id="ABBRID0E4TIM" xlink:type="simple">MW</abbrev>/<abbrev xmlns:xlink="http://www.w3.org/1999/xlink" xlink:title="Mesosoma length" id="ABBRID0EBUIM" xlink:type="simple">ML</abbrev>: 0.20±0.01, 0.19–0.20; <abbrev xmlns:xlink="http://www.w3.org/1999/xlink" xlink:title="Mesothoracico-propodeal height" id="ABBRID0EFUIM" xlink:type="simple">MPH</abbrev>/<abbrev xmlns:xlink="http://www.w3.org/1999/xlink" xlink:title="Mesosoma length" id="ABBRID0EJUIM" xlink:type="simple">ML</abbrev>: 0.14±0.03, 0.12–0.15). In lateral view, petiole cuneate, its anterior face convex, its posterior face more flattened with entire border broad. Body finely imbricate. Hairs grayish, present only on vertex, one pair next to the pronotal suture, one pair on the middle of mesonotum dorsum, sparse on gastral tergite; enlarged, whitish hairs present on propodeal corner (two or three pairs) and on posteromargin of petiole; pubescence whitish and more dilute on gaster tergites. Head, mesosoma, and appendages reddish to brownish yellow; first gastral segment lighter colored than the remaining dark brown segments.</p></tp:treatment-sec><tp:treatment-sec sec-type="description" id="SECID0ENUIM"><title>Description of major worker.</title><p>Characteristics of minor workers, except: head apparently rectangular, with straight to feebly convex posterior margin and parallel lateral sides. (<abbrev xmlns:xlink="http://www.w3.org/1999/xlink" xlink:title="Cephalic size" id="ABBRID0ETUIM" xlink:type="simple">CS</abbrev>: 1.13±0.05, 1.09–1.18; <abbrev xmlns:xlink="http://www.w3.org/1999/xlink" xlink:title="Maximum head capsule width" id="ABBRID0EXUIM" xlink:type="simple">CWb</abbrev>/<abbrev xmlns:xlink="http://www.w3.org/1999/xlink" xlink:title="Maximum cephalic length" id="ABBRID0E2UIM" xlink:type="simple">CL</abbrev>: 0.90±0.02, 0.88–0.91). Eyes circular, placed dorsally next to the lateral margin (<abbrev xmlns:xlink="http://www.w3.org/1999/xlink" xlink:title="Postocular distance" id="ABBRID0E6UIM" xlink:type="simple">PoOC</abbrev>/<abbrev xmlns:xlink="http://www.w3.org/1999/xlink" xlink:title="Maximum cephalic length" id="ABBRID0EDVIM" xlink:type="simple">CL</abbrev>: 0.26±0.01, 0.25–0.27). Anterior clypeal margin forms a short, rounded lobe (<abbrev xmlns:xlink="http://www.w3.org/1999/xlink" xlink:title="Clypeal length" id="ABBRID0EHVIM" xlink:type="simple">ClyL</abbrev>/<abbrev xmlns:xlink="http://www.w3.org/1999/xlink" xlink:title="Maximum tentorial pit distance" id="ABBRID0ELVIM" xlink:type="simple">GPD</abbrev>: 0.83± 0.00, 0.83–0.83). Antennal scape short, just reaching the occipital border (<abbrev xmlns:xlink="http://www.w3.org/1999/xlink" xlink:title="Scape length" id="ABBRID0EPVIM" xlink:type="simple">SL</abbrev>/<abbrev xmlns:xlink="http://www.w3.org/1999/xlink" xlink:title="Cephalic size" id="ABBRID0ETVIM" xlink:type="simple">CS</abbrev>: 0.77±0.03, 0.74–0.79). Dorsal outline of mesosoma not very convex and interrupted but pronotal and mesopropodeal suture present, the latter weakly impressed.</p></tp:treatment-sec><tp:treatment-sec sec-type="distribution" id="SECID0EXVIM"><title>Distribution and biology.</title><p><italic><tp:taxon-name><tp:taxon-name-part taxon-name-part-type="genus" reg="Camponotus">Camponotus</tp:taxon-name-part><tp:taxon-name-part taxon-name-part-type="species" reg="maintilany">maintilany</tp:taxon-name-part></tp:taxon-name></italic> occurs from 1300–1987 m in elevation and inhabits a montane environment in the central highlands, where it prefers mostly Uapaca forest or woodland, but is also found in savanna grassland and eucalyptus plantations (Fig. <xref ref-type="fig" rid="F70">70E</xref>). This new species has been collected by digging in soil, sifting leaf litter, and baiting with tuna fish or sardines. In addition, a few workers were found in Malaise traps.</p></tp:treatment-sec><tp:treatment-sec sec-type="discussion" id="SECID0EMWIM"><title>Discussion.</title><p><italic><tp:taxon-name><tp:taxon-name-part taxon-name-part-type="genus" reg="Camponotus">Camponotus</tp:taxon-name-part><tp:taxon-name-part taxon-name-part-type="species" reg="maintilany">maintilany</tp:taxon-name-part></tp:taxon-name></italic> is most readily distinguished from other members of the <italic><tp:taxon-name><tp:taxon-name-part taxon-name-part-type="genus" reg="Camponotus"/><tp:taxon-name-part taxon-name-part-type="species" reg="ellioti">ellioti</tp:taxon-name-part></tp:taxon-name></italic> species group by a deeper metanotal groove and shinier sculpture. It may be confused with <italic><tp:taxon-name><tp:taxon-name-part taxon-name-part-type="genus" reg="Camponotus">C.</tp:taxon-name-part><tp:taxon-name-part taxon-name-part-type="species" reg="andrianjaka">andrianjaka</tp:taxon-name-part></tp:taxon-name></italic> but can be separated by its impressed metanotal suture and truncate petiolar node.</p></tp:treatment-sec><tp:treatment-sec sec-type="etymology" id="SECID0ESXIM"><title>Etymology.</title><p>This species is derived from the coloration of the mesosoma and gaster. “Mainty” means black and “ilany” means second part.</p></tp:treatment-sec><tp:treatment-sec sec-type="material" id="SECID0EXXIM"><title>Additional material examined.</title><p><bold>Province Antananarivo</bold>: Alasora, <named-content xmlns:xlink="http://www.w3.org/1999/xlink" content-type="dwc:verbatimCoordinates" xlink:type="simple"><named-content content-type="geo-json" specific-use="{&#34;type&#34;:&#34;Point&#34;,&#34;coordinates&#34;:[47.589250,-18.962450]}" id="NCID0ECYIM" xlink:type="simple">–18.96245, 47.58925</named-content></named-content>, 1434 m, grassland (<abbrev xmlns:xlink="http://www.w3.org/1999/xlink" xlink:title="BL Fisher and the Madagascar Biodiversity Center team" id="ABBRID0EHYIM" xlink:type="simple">BLF</abbrev>) (<named-content xmlns:xlink="http://www.w3.org/1999/xlink" content-type="dwc:institutional_code" xlink:type="simple">CAS</named-content>); Ambatolaona, <named-content xmlns:xlink="http://www.w3.org/1999/xlink" content-type="dwc:verbatimCoordinates" xlink:type="simple"><named-content content-type="geo-json" specific-use="{&#34;type&#34;:&#34;Point&#34;,&#34;coordinates&#34;:[47.882830,-18.928000]}" id="NCID0EWYIM" xlink:type="simple">–18.928, 47.88283</named-content></named-content>, 1382 m, urban/garden (<abbrev xmlns:xlink="http://www.w3.org/1999/xlink" xlink:title="BL Fisher and the Madagascar Biodiversity Center team" id="ABBRID0E1YIM" xlink:type="simple">BLF</abbrev>) (<named-content xmlns:xlink="http://www.w3.org/1999/xlink" content-type="dwc:institutional_code" xlink:type="simple">CAS</named-content>); Ambohidrabiby, <named-content xmlns:xlink="http://www.w3.org/1999/xlink" content-type="dwc:verbatimCoordinates" xlink:type="simple"><named-content content-type="geo-json" specific-use="{&#34;type&#34;:&#34;Point&#34;,&#34;coordinates&#34;:[47.609080,-18.774600]}" id="NCID0EJZIM" xlink:type="simple">–18.7746, 47.60908</named-content></named-content>, 1362 m, eucalyptus plantation (<abbrev xmlns:xlink="http://www.w3.org/1999/xlink" xlink:title="BL Fisher and the Madagascar Biodiversity Center team" id="ABBRID0EOZIM" xlink:type="simple">BLF</abbrev>) (<named-content xmlns:xlink="http://www.w3.org/1999/xlink" content-type="dwc:institutional_code" xlink:type="simple">CAS</named-content>); Analamanga Region, District of Arivonimamo, Andebadeba Uapaca forest, 4 km from Arivonimamo, <named-content xmlns:xlink="http://www.w3.org/1999/xlink" content-type="dwc:verbatimCoordinates" xlink:type="simple"><named-content content-type="geo-json" specific-use="{&#34;type&#34;:&#34;Point&#34;,&#34;coordinates&#34;:[47.148610,-19.008060]}" id="NCID0E4ZIM" xlink:type="simple">–19.00806, 47.14861</named-content></named-content>, 1300 m, Uapaca forest (<abbrev xmlns:xlink="http://www.w3.org/1999/xlink" xlink:title="Madagascar Malaise trap program by Mike Irwin and Rasolondalao Harin’hala Hasinjaka" id="ABBRID0EC1IM" xlink:type="simple">MG</abbrev>) (<named-content xmlns:xlink="http://www.w3.org/1999/xlink" content-type="dwc:institutional_code" xlink:type="simple">CAS</named-content>); Andohony I Non Protected Area, 22.62 km SW Antsirabe, <named-content xmlns:xlink="http://www.w3.org/1999/xlink" content-type="dwc:verbatimCoordinates" xlink:type="simple"><named-content content-type="geo-json" specific-use="{&#34;type&#34;:&#34;Point&#34;,&#34;coordinates&#34;:[46.990680,-20.067840]}" id="NCID0ER1IM" xlink:type="simple">–20.06784, 46.99068</named-content></named-content>, 1451 m, Savannah grassland (<abbrev xmlns:xlink="http://www.w3.org/1999/xlink" xlink:title="Andrianjaka Ravelomanana" id="ABBRID0EW1IM" xlink:type="simple">ARA</abbrev>) (<named-content xmlns:xlink="http://www.w3.org/1999/xlink" content-type="dwc:institutional_code" xlink:type="simple">CAS</named-content>); Andohony II Non Protected Area, 22.71 km SW Antsirabe, <named-content xmlns:xlink="http://www.w3.org/1999/xlink" content-type="dwc:verbatimCoordinates" xlink:type="simple"><named-content content-type="geo-json" specific-use="{&#34;type&#34;:&#34;Point&#34;,&#34;coordinates&#34;:[46.991990,-20.069040]}" id="NCID0EF2IM" xlink:type="simple">–20.06904, 46.99199</named-content></named-content>, 1398 m, savanna grassland (<abbrev xmlns:xlink="http://www.w3.org/1999/xlink" xlink:title="Andrianjaka Ravelomanana" id="ABBRID0EK2IM" xlink:type="simple">ARA</abbrev>) (<named-content xmlns:xlink="http://www.w3.org/1999/xlink" content-type="dwc:institutional_code" xlink:type="simple">CAS</named-content>); Ankalalahana, <named-content xmlns:xlink="http://www.w3.org/1999/xlink" content-type="dwc:verbatimCoordinates" xlink:type="simple"><named-content content-type="geo-json" specific-use="{&#34;type&#34;:&#34;Point&#34;,&#34;coordinates&#34;:[47.133700,-19.007110]}" id="NCID0EZ2IM" xlink:type="simple">–19.00711, 47.1337</named-content></named-content>, 1350 m, Uapaca woodland (<abbrev xmlns:xlink="http://www.w3.org/1999/xlink" xlink:title="BL Fisher and the Madagascar Biodiversity Center team" id="ABBRID0E52IM" xlink:type="simple">BLF</abbrev>) (<named-content xmlns:xlink="http://www.w3.org/1999/xlink" content-type="dwc:institutional_code" xlink:type="simple">CAS</named-content>); Ankalalahana, <named-content xmlns:xlink="http://www.w3.org/1999/xlink" content-type="dwc:verbatimCoordinates" xlink:type="simple"><named-content content-type="geo-json" specific-use="{&#34;type&#34;:&#34;Point&#34;,&#34;coordinates&#34;:[47.112200,-19.006590]}" id="NCID0EN3IM" xlink:type="simple">–19.00659, 47.1122</named-content></named-content>, 1375 m, Uapaca woodland (<abbrev xmlns:xlink="http://www.w3.org/1999/xlink" xlink:title="BL Fisher and the Madagascar Biodiversity Center team" id="ABBRID0ES3IM" xlink:type="simple">BLF</abbrev>) Ankalalahana, <named-content xmlns:xlink="http://www.w3.org/1999/xlink" content-type="dwc:verbatimCoordinates" xlink:type="simple"><named-content content-type="geo-json" specific-use="{&#34;type&#34;:&#34;Point&#34;,&#34;coordinates&#34;:[47.112200,-19.006590]}" id="NCID0EZ3IM" xlink:type="simple">–19.00659, 47.1122</named-content></named-content>, 1375 m, Uapaca woodland (<abbrev xmlns:xlink="http://www.w3.org/1999/xlink" xlink:title="BL Fisher and the Madagascar Biodiversity Center team" id="ABBRID0E53IM" xlink:type="simple">BLF</abbrev>) (<named-content xmlns:xlink="http://www.w3.org/1999/xlink" content-type="dwc:institutional_code" xlink:type="simple">CAS</named-content>); Ankalalahana, <named-content xmlns:xlink="http://www.w3.org/1999/xlink" content-type="dwc:verbatimCoordinates" xlink:type="simple"><named-content content-type="geo-json" specific-use="{&#34;type&#34;:&#34;Point&#34;,&#34;coordinates&#34;:[47.112400,-19.007160]}" id="NCID0EN4IM" xlink:type="simple">–19.00716, 47.1124</named-content></named-content>, 1370 m, Uapaca woodland (<abbrev xmlns:xlink="http://www.w3.org/1999/xlink" xlink:title="BL Fisher and the Madagascar Biodiversity Center team" id="ABBRID0ES4IM" xlink:type="simple">BLF</abbrev>) (<named-content xmlns:xlink="http://www.w3.org/1999/xlink" content-type="dwc:institutional_code" xlink:type="simple">CAS</named-content>); Ankalalahana, <named-content xmlns:xlink="http://www.w3.org/1999/xlink" content-type="dwc:verbatimCoordinates" xlink:type="simple"><named-content content-type="geo-json" specific-use="{&#34;type&#34;:&#34;Point&#34;,&#34;coordinates&#34;:[47.113040,-19.053100]}" id="NCID0EB5IM" xlink:type="simple">–19.0531, 47.11304</named-content></named-content>, 1314 m, Uapaca woodland (H.E. Marti et al.) (<named-content xmlns:xlink="http://www.w3.org/1999/xlink" content-type="dwc:institutional_code" xlink:type="simple">CAS</named-content>); Ankalalahana, <named-content xmlns:xlink="http://www.w3.org/1999/xlink" content-type="dwc:verbatimCoordinates" xlink:type="simple"><named-content content-type="geo-json" specific-use="{&#34;type&#34;:&#34;Point&#34;,&#34;coordinates&#34;:[47.111800,-18.996660]}" id="NCID0ER5IM" xlink:type="simple">–18.99666, 47.1118</named-content></named-content>, 1353 m, Uapaca woodland (H.E. Marti et al.) (<named-content xmlns:xlink="http://www.w3.org/1999/xlink" content-type="dwc:institutional_code" xlink:type="simple">CAS</named-content>); Antaponimanadala III Non Protected Area, 6.55 km E Manalalondo, <named-content xmlns:xlink="http://www.w3.org/1999/xlink" content-type="dwc:verbatimCoordinates" xlink:type="simple"><named-content content-type="geo-json" specific-use="{&#34;type&#34;:&#34;Point&#34;,&#34;coordinates&#34;:[47.177510,-19.255830]}" id="NCID0EB6IM" xlink:type="simple">–19.25583, 47.17751</named-content></named-content>, 1987 m, savanna grassland (<abbrev xmlns:xlink="http://www.w3.org/1999/xlink" xlink:title="Andrianjaka Ravelomanana" id="ABBRID0EG6IM" xlink:type="simple">ARA</abbrev>) (<named-content xmlns:xlink="http://www.w3.org/1999/xlink" content-type="dwc:institutional_code" xlink:type="simple">CAS</named-content>); Iharanandriana, <named-content xmlns:xlink="http://www.w3.org/1999/xlink" content-type="dwc:verbatimCoordinates" xlink:type="simple"><named-content content-type="geo-json" specific-use="{&#34;type&#34;:&#34;Point&#34;,&#34;coordinates&#34;:[47.497020,-19.158230]}" id="NCID0EV6IM" xlink:type="simple">–19.15823, 47.49702</named-content></named-content>, 1513 m, Uapaca woodland (<abbrev xmlns:xlink="http://www.w3.org/1999/xlink" xlink:title="BL Fisher and the Madagascar Biodiversity Center team" id="ABBRID0E16IM" xlink:type="simple">BLF</abbrev>) (<named-content xmlns:xlink="http://www.w3.org/1999/xlink" content-type="dwc:institutional_code" xlink:type="simple">CAS</named-content>), Kaloy, <named-content xmlns:xlink="http://www.w3.org/1999/xlink" content-type="dwc:verbatimCoordinates" xlink:type="simple"><named-content content-type="geo-json" specific-use="{&#34;type&#34;:&#34;Point&#34;,&#34;coordinates&#34;:[47.653330,-18.595680]}" id="NCID0EJAJM" xlink:type="simple">–18.59568, 47.65333</named-content></named-content>, 1338 m, grassland (<abbrev xmlns:xlink="http://www.w3.org/1999/xlink" xlink:title="BL Fisher and the Madagascar Biodiversity Center team" id="ABBRID0EOAJM" xlink:type="simple">BLF</abbrev>) (<named-content xmlns:xlink="http://www.w3.org/1999/xlink" content-type="dwc:institutional_code" xlink:type="simple">CAS</named-content>); Navoatra I Non Protected Area, 7.64 km NW Arivonimamo, <named-content xmlns:xlink="http://www.w3.org/1999/xlink" content-type="dwc:verbatimCoordinates" xlink:type="simple"><named-content content-type="geo-json" specific-use="{&#34;type&#34;:&#34;Point&#34;,&#34;coordinates&#34;:[47.119290,-18.978060]}" id="NCID0E4AJM" xlink:type="simple">–18.97806, 47.11929</named-content></named-content>, 1373 m, Uapaca woodland (<abbrev xmlns:xlink="http://www.w3.org/1999/xlink" xlink:title="Andrianjaka Ravelomanana" id="ABBRID0ECBJM" xlink:type="simple">ARA</abbrev>) (<named-content xmlns:xlink="http://www.w3.org/1999/xlink" content-type="dwc:institutional_code" xlink:type="simple">CAS</named-content>); Navoatra III Non Protected Area, 7.39 km NW Arivonimamo, <named-content xmlns:xlink="http://www.w3.org/1999/xlink" content-type="dwc:verbatimCoordinates" xlink:type="simple"><named-content content-type="geo-json" specific-use="{&#34;type&#34;:&#34;Point&#34;,&#34;coordinates&#34;:[47.120710,-18.980280]}" id="NCID0ERBJM" xlink:type="simple">–18.98028, 47.12071</named-content></named-content>, 1321 m, Uapaca woodland (<abbrev xmlns:xlink="http://www.w3.org/1999/xlink" xlink:title="Andrianjaka Ravelomanana" id="ABBRID0EWBJM" xlink:type="simple">ARA</abbrev>) (<named-content xmlns:xlink="http://www.w3.org/1999/xlink" content-type="dwc:institutional_code" xlink:type="simple">CAS</named-content>); Navoatra IV Non Protected Area, 7.15 km NW Arivonimamo, <named-content xmlns:xlink="http://www.w3.org/1999/xlink" content-type="dwc:verbatimCoordinates" xlink:type="simple"><named-content content-type="geo-json" specific-use="{&#34;type&#34;:&#34;Point&#34;,&#34;coordinates&#34;:[47.122320,-18.981940]}" id="NCID0EFCJM" xlink:type="simple">–18.98194, 47.12232</named-content></named-content>, 1323 m, Uapaca woodland (<abbrev xmlns:xlink="http://www.w3.org/1999/xlink" xlink:title="Andrianjaka Ravelomanana" id="ABBRID0EKCJM" xlink:type="simple">ARA</abbrev>) (<named-content xmlns:xlink="http://www.w3.org/1999/xlink" content-type="dwc:institutional_code" xlink:type="simple">CAS</named-content>).</p></tp:treatment-sec><tp:treatment-sec><!--Section generated to contain objects referenced in tp:taxon-treatment.--><fig id="F37" position="float" orientation="portrait"><object-id xmlns:xlink="http://www.w3.org/1999/xlink" content-type="doi" xlink:type="simple">10.3897/zookeys.1081.71872.figure37</object-id><object-id xmlns:xlink="http://www.w3.org/1999/xlink" content-type="arpha" xlink:type="simple">A87DD696-DF64-55E9-B13A-6543AF3AE626</object-id><label>Figure 37.</label><caption><p>Mesosoma in lateral view
              <bold>A</bold><italic><tp:taxon-name><tp:taxon-name-part taxon-name-part-type="genus" reg="Camponotus">C.</tp:taxon-name-part><tp:taxon-name-part taxon-name-part-type="species" reg="maintikibo">maintikibo</tp:taxon-name-part></tp:taxon-name></italic> (<ext-link xmlns:xlink="http://www.w3.org/1999/xlink" xlink:type="simple" ext-link-type="uri" xlink:href="https://www.antweb.org/specimen/CASENT0763877">CASENT0763877</ext-link>) <bold>B</bold><italic><tp:taxon-name><tp:taxon-name-part taxon-name-part-type="genus" reg="Camponotus">C.</tp:taxon-name-part><tp:taxon-name-part taxon-name-part-type="species" reg="maintilany">maintilany</tp:taxon-name-part></tp:taxon-name></italic> (<ext-link xmlns:xlink="http://www.w3.org/1999/xlink" xlink:type="simple" ext-link-type="uri" xlink:href="https://www.antweb.org/specimen/CASENT0120678">CASENT0120678</ext-link>).</p></caption><graphic xmlns:xlink="http://www.w3.org/1999/xlink" xlink:href="zookeys-1081-137-g037.jpg" position="float" orientation="portrait" xlink:type="simple" id="oo_634956.jpg"><uri content-type="original_file" xlink:type="simple">https://binary.pensoft.net/fig/634956</uri></graphic></fig><fig id="F39" position="float" orientation="portrait"><object-id xmlns:xlink="http://www.w3.org/1999/xlink" content-type="doi" xlink:type="simple">10.3897/zookeys.1081.71872.figure39</object-id><object-id xmlns:xlink="http://www.w3.org/1999/xlink" content-type="arpha" xlink:type="simple">D3C6F974-3357-5788-B757-2A70988A6584</object-id><label>Figure 39.</label><caption><p>Mesosoma in lateral view <bold>A</bold><italic><tp:taxon-name><tp:taxon-name-part taxon-name-part-type="genus" reg="Camponotus">C.</tp:taxon-name-part><tp:taxon-name-part taxon-name-part-type="species" reg="maintilany">maintilany</tp:taxon-name-part></tp:taxon-name></italic> (<ext-link xmlns:xlink="http://www.w3.org/1999/xlink" xlink:type="simple" ext-link-type="uri" xlink:href="https://www.antweb.org/specimen/CASENT0120678">CASENT0120678</ext-link>) <bold>B</bold><italic><tp:taxon-name><tp:taxon-name-part taxon-name-part-type="genus" reg="Camponotus">C.</tp:taxon-name-part><tp:taxon-name-part taxon-name-part-type="species" reg="andrianjaka">andrianjaka</tp:taxon-name-part></tp:taxon-name></italic> (<ext-link xmlns:xlink="http://www.w3.org/1999/xlink" xlink:type="simple" ext-link-type="uri" xlink:href="https://www.antweb.org/specimen/CASENT0243690">CASENT0243690</ext-link>).</p></caption><graphic xmlns:xlink="http://www.w3.org/1999/xlink" xlink:href="zookeys-1081-137-g039.jpg" position="float" orientation="portrait" xlink:type="simple" id="oo_634958.jpg"><uri content-type="original_file" xlink:type="simple">https://binary.pensoft.net/fig/634958</uri></graphic></fig><fig id="F70" position="float" orientation="portrait"><object-id xmlns:xlink="http://www.w3.org/1999/xlink" content-type="doi" xlink:type="simple">10.3897/zookeys.1081.71872.figure70</object-id><object-id xmlns:xlink="http://www.w3.org/1999/xlink" content-type="arpha" xlink:type="simple">D1CF5E8B-0B82-5845-BBD3-7D77E0B952EB</object-id><label>Figure 70.</label><caption><p>Distribution maps of <italic><tp:taxon-name><tp:taxon-name-part taxon-name-part-type="genus" reg="Camponotus">C.</tp:taxon-name-part><tp:taxon-name-part taxon-name-part-type="species" reg="antsaraingy">antsaraingy</tp:taxon-name-part></tp:taxon-name></italic> species group <bold>A</bold><italic><tp:taxon-name><tp:taxon-name-part taxon-name-part-type="genus" reg="Camponotus">C.</tp:taxon-name-part><tp:taxon-name-part taxon-name-part-type="species" reg="antsaraingy">antsaraingy</tp:taxon-name-part></tp:taxon-name></italic>; <italic><tp:taxon-name><tp:taxon-name-part taxon-name-part-type="genus" reg="Camponotus">C.</tp:taxon-name-part><tp:taxon-name-part taxon-name-part-type="species" reg="efitra">efitra</tp:taxon-name-part></tp:taxon-name></italic> species group <bold>B</bold><italic><tp:taxon-name><tp:taxon-name-part taxon-name-part-type="genus" reg="Camponotus">C.</tp:taxon-name-part><tp:taxon-name-part taxon-name-part-type="species" reg="chrislaini">chrislaini</tp:taxon-name-part></tp:taxon-name></italic>, <italic><tp:taxon-name><tp:taxon-name-part taxon-name-part-type="genus" reg="Camponotus">C.</tp:taxon-name-part><tp:taxon-name-part taxon-name-part-type="species" reg="ellioti">ellioti</tp:taxon-name-part></tp:taxon-name></italic> species group <bold>C</bold><italic><tp:taxon-name><tp:taxon-name-part taxon-name-part-type="genus" reg="Camponotus">C.</tp:taxon-name-part><tp:taxon-name-part taxon-name-part-type="species" reg="ellioti">ellioti.</tp:taxon-name-part></tp:taxon-name></italic><bold>D</bold><italic><tp:taxon-name><tp:taxon-name-part taxon-name-part-type="genus" reg="Camponotus">C.</tp:taxon-name-part><tp:taxon-name-part taxon-name-part-type="species" reg="andrianjaka">andrianjaka.</tp:taxon-name-part></tp:taxon-name></italic><bold>E</bold><italic><tp:taxon-name><tp:taxon-name-part taxon-name-part-type="genus" reg="Camponotus">C.</tp:taxon-name-part><tp:taxon-name-part taxon-name-part-type="species" reg="maintilany">maintilany</tp:taxon-name-part></tp:taxon-name></italic> and <italic><tp:taxon-name><tp:taxon-name-part taxon-name-part-type="genus" reg="Camponotus">C.</tp:taxon-name-part><tp:taxon-name-part taxon-name-part-type="species" reg="madagascarensis">madagascarensis</tp:taxon-name-part></tp:taxon-name></italic> species group <bold>F</bold><italic><tp:taxon-name><tp:taxon-name-part taxon-name-part-type="genus" reg="Camponotus">C.</tp:taxon-name-part><tp:taxon-name-part taxon-name-part-type="species" reg="ivadia">ivadia</tp:taxon-name-part></tp:taxon-name></italic></p></caption><graphic xmlns:xlink="http://www.w3.org/1999/xlink" xlink:href="zookeys-1081-137-g070.jpg" position="float" orientation="portrait" xlink:type="simple" id="oo_634989.jpg"><uri content-type="original_file" xlink:type="simple">https://binary.pensoft.net/fig/634989</uri></graphic></fig></tp:treatment-sec></tp:taxon-treatment>
