# Supplementary material for: ﻿A taxonomic revision of the Malagasy endemic subgenus Mayria of the genus Camponotus (Hymenoptera, Formicidae) based on qualitative morphology and quantitative morphometric analyses
Source: Zookeys. 2022 Jan 17;1081:137–231. doi: 10.3897/zookeys.1081.71872 (PMC8786815; doi:10.3897/zookeys.1081.71872)
Supplement: XML Treatment for Camponotus jjacquia [file zookeys.1081.71872-treatment13.xml]

<!DOCTYPE tp:taxon-treatment
  PUBLIC "-//TaxonX//DTD Taxonomic Treatment Publishing DTD v0 20100105//EN" "tax-treatment-NSO.dtd">
<tp:taxon-treatment xmlns:tp="http://www.plazi.org/taxpub"><tp:treatment-meta><kwd-group><label>Taxon classification</label><kwd>
                <named-content content-type="kingdom">Animalia</named-content>
              </kwd><kwd>
                <named-content content-type="order">Hymenoptera</named-content>
              </kwd><kwd>
                <named-content content-type="family">Formicidae</named-content>
              </kwd></kwd-group><mixed-citation publication-type="journal"><person-group><name><surname>Rasoamanana</surname><given-names>Nicole</given-names></name><name><surname>Fisher</surname><given-names>Brian L.</given-names></name></person-group><article-title>﻿A taxonomic revision of the Malagasy endemic subgenus <tp:taxon-name><tp:taxon-name-part taxon-name-part-type="genus" reg="Camponotus"/><tp:taxon-name-part taxon-name-part-type="subgenus" reg="Mayria">Mayria</tp:taxon-name-part></tp:taxon-name> of the genus <italic><tp:taxon-name><tp:taxon-name-part taxon-name-part-type="genus" reg="Camponotus">Camponotus</tp:taxon-name-part></tp:taxon-name></italic> (<tp:taxon-name><tp:taxon-name-part taxon-name-part-type="order">Hymenoptera</tp:taxon-name-part></tp:taxon-name>, <tp:taxon-name><tp:taxon-name-part taxon-name-part-type="family">Formicidae</tp:taxon-name-part></tp:taxon-name>) based on qualitative morphology and quantitative morphometric analyses</article-title><source>Zookeys</source><day>17</day><month>01</month><year>2022</year><volume>1081</volume><fpage>137</fpage><lpage>231</lpage><pub-id pub-id-type="doi">10.3897/zookeys.1081.71872</pub-id></mixed-citation></tp:treatment-meta><tp:nomenclature><label>﻿</label><tp:taxon-name>
              <object-id xmlns:xlink="http://www.w3.org/1999/xlink" content-type="arpha" xlink:type="simple">8F479C2D-6B09-58D4-845A-5D9316B32BA8</object-id>
              <tp:taxon-name-part taxon-name-part-type="genus" reg="Camponotus">Camponotus</tp:taxon-name-part>
              <tp:taxon-name-part taxon-name-part-type="species" reg="jjacquia">jjacquia</tp:taxon-name-part>
              <object-id xmlns:xlink="http://www.w3.org/1999/xlink" content-type="zoobank" xlink:type="simple">http://zoobank.org/7B513036-F4AC-45A4-8B70-5FCCAF2C534D</object-id>
            </tp:taxon-name><tp:taxon-status xmlns:xlink="http://www.w3.org/1999/xlink" xlink:type="simple">sp. nov.</tp:taxon-status><xref ref-type="fig" rid="F10">Figures 10C, D</xref><xref ref-type="fig" rid="F45">, 45A</xref><xref ref-type="fig" rid="F66">, 66</xref></tp:nomenclature><tp:treatment-sec sec-type="Holotype worker" id="SECID0EORJM"><title>Holotype worker.</title><p>Madagascar, Province Toliara, Parc National de Tsimanampetsotsa, Forêt de Bemanateza, 20.7 km 81°E Efoetse, 23.0 km 131°SE Beheloka, <named-content xmlns:xlink="http://www.w3.org/1999/xlink" content-type="dwc:verbatimCoordinates" xlink:type="simple"><named-content content-type="geo-json" specific-use="{&#34;type&#34;:&#34;Point&#34;,&#34;coordinates&#34;:[43.880670,-23.992220]}" id="NCID0EXRJM" xlink:type="simple">–23.99222, 43.88067</named-content></named-content>, 90 m, spiny forest/thicket, under stone, 22–26 March 2002 (<abbrev xmlns:xlink="http://www.w3.org/1999/xlink" xlink:title="BL Fisher and the Madagascar Biodiversity Center team" id="ABBRID0E3RJM" xlink:type="simple">BLF</abbrev>), collection code: BLF06310, specimen code: <ext-link xmlns:xlink="http://www.w3.org/1999/xlink" xlink:type="simple" ext-link-type="uri" xlink:href="https://www.antweb.org/specimen/CASENT0445276">CASENT0445276</ext-link> (<named-content xmlns:xlink="http://www.w3.org/1999/xlink" content-type="dwc:institutional_code" xlink:type="simple">CAS</named-content>). <bold>Paratypes.</bold> Four workers with the same data as holotype <ext-link xmlns:xlink="http://www.w3.org/1999/xlink" xlink:type="simple" ext-link-type="uri" xlink:href="https://www.antweb.org/specimen/CASENT0445284">CASENT0445284</ext-link>, <ext-link xmlns:xlink="http://www.w3.org/1999/xlink" xlink:type="simple" ext-link-type="uri" xlink:href="https://www.antweb.org/specimen/CASENT0445285">CASENT0445285</ext-link>, <ext-link xmlns:xlink="http://www.w3.org/1999/xlink" xlink:type="simple" ext-link-type="uri" xlink:href="https://www.antweb.org/specimen/CASENT0445287">CASENT0445287</ext-link>, <ext-link xmlns:xlink="http://www.w3.org/1999/xlink" xlink:type="simple" ext-link-type="uri" xlink:href="https://www.antweb.org/specimen/CASENT0445288">CASENT0445288</ext-link> (<named-content xmlns:xlink="http://www.w3.org/1999/xlink" content-type="dwc:institutional_code" xlink:type="simple">CAS</named-content>).</p></tp:treatment-sec><tp:treatment-sec sec-type="Worker diagnosis" id="SECID0ELTJM"><title>Worker diagnosis.</title><p>Integument black; entire body with plentiful, erect setae; anterior clypeal margin produced into a rounded triangular lobe; dorsal outline of mesosoma slightly impressed at the level of metanotum; petiole long and low.</p></tp:treatment-sec><tp:treatment-sec sec-type="description" id="SECID0EQTJM"><title>Description of minor worker.</title><p>Medium-sized. Absolute cephalic size (<abbrev xmlns:xlink="http://www.w3.org/1999/xlink" xlink:title="Cephalic size" id="ABBRID0EWTJM" xlink:type="simple">CS</abbrev>: 0.99±0.14; 0.91–1.09). In full-face view, head almost quadrate (<abbrev xmlns:xlink="http://www.w3.org/1999/xlink" xlink:title="Maximum head capsule width" id="ABBRID0E1TJM" xlink:type="simple">CWb</abbrev>/<abbrev xmlns:xlink="http://www.w3.org/1999/xlink" xlink:title="Maximum cephalic length" id="ABBRID0E5TJM" xlink:type="simple">CL</abbrev>: 0.32 ± 0.02; 0.31–0.34); posterior margin evenly straight, lateral margin of head anterior to eyes slightly convex. Eyes circular, placed above midline of head (<abbrev xmlns:xlink="http://www.w3.org/1999/xlink" xlink:title="Postocular distance" id="ABBRID0ECUJM" xlink:type="simple">PoOC</abbrev>/<abbrev xmlns:xlink="http://www.w3.org/1999/xlink" xlink:title="Maximum cephalic length" id="ABBRID0EGUJM" xlink:type="simple">CL</abbrev>: 0.10±0.02; 0.09–0.12). Mandibles triangular with six teeth. Clypeus carinate, its anterior border angularly produced in the middle (<abbrev xmlns:xlink="http://www.w3.org/1999/xlink" xlink:title="Clypeal length" id="ABBRID0EKUJM" xlink:type="simple">ClyL</abbrev>/<abbrev xmlns:xlink="http://www.w3.org/1999/xlink" xlink:title="Maximum tentorial pit distance" id="ABBRID0EOUJM" xlink:type="simple">GPD</abbrev>: 0.20±0.06, 0.16–0.23). Antennal scape long, surpassing the occiput by the length of one basal funiculus (<abbrev xmlns:xlink="http://www.w3.org/1999/xlink" xlink:title="Scape length" id="ABBRID0ESUJM" xlink:type="simple">SL</abbrev>/<abbrev xmlns:xlink="http://www.w3.org/1999/xlink" xlink:title="Cephalic size" id="ABBRID0EWUJM" xlink:type="simple">CS</abbrev>: 0.34±0.02; 0.32–0.34). In lateral view, anterodorsal corner of pronotum rounded, mesonotum dorsum inclined toward nearly straight propodeum face (<abbrev xmlns:xlink="http://www.w3.org/1999/xlink" xlink:title="Mesosoma width" id="ABBRID0E1UJM" xlink:type="simple">MW</abbrev>/<abbrev xmlns:xlink="http://www.w3.org/1999/xlink" xlink:title="Mesosoma length" id="ABBRID0E5UJM" xlink:type="simple">ML</abbrev>: 0.19±0.02, 0.18–0.20; <abbrev xmlns:xlink="http://www.w3.org/1999/xlink" xlink:title="Mesothoracico-propodeal height" id="ABBRID0ECVJM" xlink:type="simple">MPH</abbrev>/<abbrev xmlns:xlink="http://www.w3.org/1999/xlink" xlink:title="Mesosoma length" id="ABBRID0EGVJM" xlink:type="simple">ML</abbrev>: 0.13±0.02, 0.12–0.14). In lateral view, petiolar node longer than wide, with flat summit, its anterior face leaning forward. Ants finely foveolate throughout, apparently shiny. Entire body, including mandibles and appendages, covered with plentiful, erect, whitish setae, uneven in length, some long. Head, mesosoma, and gaster dark brown to black; antennae, mandibles, tibiae, and tarsi reddish brown.</p></tp:treatment-sec><tp:treatment-sec sec-type="description" id="SECID0EKVJM"><title>Description of major worker.</title><p>Characteristics of minor workers, except: head much wider posteriorly (<abbrev xmlns:xlink="http://www.w3.org/1999/xlink" xlink:title="Cephalic size" id="ABBRID0EQVJM" xlink:type="simple">CS</abbrev>: 1.68±0.07, 1.61–1.76; <abbrev xmlns:xlink="http://www.w3.org/1999/xlink" xlink:title="Maximum head capsule width" id="ABBRID0EUVJM" xlink:type="simple">CWb</abbrev>/<abbrev xmlns:xlink="http://www.w3.org/1999/xlink" xlink:title="Maximum cephalic length" id="ABBRID0EYVJM" xlink:type="simple">CL</abbrev>: 0.91±0.02, 0.89–0.92); lateral margins convex and converging towards base of mandible. Eyes circular placed dorsolaterally midway from the occipital margin (<abbrev xmlns:xlink="http://www.w3.org/1999/xlink" xlink:title="Postocular distance" id="ABBRID0E3VJM" xlink:type="simple">PoOC</abbrev>/<abbrev xmlns:xlink="http://www.w3.org/1999/xlink" xlink:title="Maximum cephalic length" id="ABBRID0EAWJM" xlink:type="simple">CL</abbrev>: 0.30±0.00, 0.29–0.30). Clypeus with a short rectangular lobe with rounded lateral angle (<abbrev xmlns:xlink="http://www.w3.org/1999/xlink" xlink:title="Clypeal length" id="ABBRID0EEWJM" xlink:type="simple">ClyL</abbrev>/<abbrev xmlns:xlink="http://www.w3.org/1999/xlink" xlink:title="Maximum tentorial pit distance" id="ABBRID0EIWJM" xlink:type="simple">GPD</abbrev>: 0.85±0.03, 0.81–0.88). Antennal scape short, not reaching the occipital margin (<abbrev xmlns:xlink="http://www.w3.org/1999/xlink" xlink:title="Scape length" id="ABBRID0EMWJM" xlink:type="simple">SL</abbrev>/<abbrev xmlns:xlink="http://www.w3.org/1999/xlink" xlink:title="Cephalic size" id="ABBRID0EQWJM" xlink:type="simple">CS</abbrev>: 0.57±0.02, 0.56–0.59). Dorsal outline of mesosoma interrupted by sutures, metanotal suture forms a canal. Head dorsum and mesosoma coarsely reticulate-punctate, petiole finely striolate, gaster imbricate and shiny.</p></tp:treatment-sec><tp:treatment-sec sec-type="distribution" id="SECID0EUWJM"><title>Distribution and biology.</title><p>The known elevational range of <italic><tp:taxon-name><tp:taxon-name-part taxon-name-part-type="genus" reg="Camponotus">Camponotus</tp:taxon-name-part><tp:taxon-name-part taxon-name-part-type="species" reg="jjacquia">jjacquia</tp:taxon-name-part></tp:taxon-name></italic> extends from 43 to 923 m. Specimens have been collected on tree trunks, on low vegetation, in leaf litter, and under stones in <italic>Bismarckia</italic> woodland, deciduous forest, gallery forest, savannah woodland, spiny forest, and tropical dry forest (Fig. <xref ref-type="fig" rid="F72">72C</xref>). This species nests in the soil.</p></tp:treatment-sec><tp:treatment-sec sec-type="discussion" id="SECID0ELXJM"><title>Discussion.</title><p>The unique petiolar shape, the density of its pilosity, and the shape of its metanotal dorsum make <italic><tp:taxon-name><tp:taxon-name-part taxon-name-part-type="genus" reg="Camponotus">C.</tp:taxon-name-part><tp:taxon-name-part taxon-name-part-type="species" reg="jjacquia">jjacquia</tp:taxon-name-part></tp:taxon-name></italic> a very distinctive species.</p></tp:treatment-sec><tp:treatment-sec sec-type="etymology" id="SECID0E3XJM"><title>Etymology.</title><p>The new species is dedicated to Jean Jacques Rafanomezantsoa, who has been a Malagasy ant collector for more than twenty years.</p></tp:treatment-sec><tp:treatment-sec sec-type="material" id="SECID0EBYJM"><title>Additional material examined.</title><p><bold>Province Fianarantsoa</bold>: Ampotoampoto III National Park, 7.91 km NW Ilakaka, <named-content xmlns:xlink="http://www.w3.org/1999/xlink" content-type="dwc:verbatimCoordinates" xlink:type="simple"><named-content content-type="geo-json" specific-use="{&#34;type&#34;:&#34;Point&#34;,&#34;coordinates&#34;:[45.189000,-22.629440]}" id="NCID0EMYJM" xlink:type="simple">–22.62944, 45.189</named-content></named-content>, 919 m, savannah woodland (<abbrev xmlns:xlink="http://www.w3.org/1999/xlink" xlink:title="Andrianjaka Ravelomanana" id="ABBRID0ERYJM" xlink:type="simple">ARA</abbrev>) (<named-content xmlns:xlink="http://www.w3.org/1999/xlink" content-type="dwc:institutional_code" xlink:type="simple">CAS</named-content>); Isalo IV National Park, 12 km SW Ranohira, <named-content xmlns:xlink="http://www.w3.org/1999/xlink" content-type="dwc:verbatimCoordinates" xlink:type="simple"><named-content content-type="geo-json" specific-use="{&#34;type&#34;:&#34;Point&#34;,&#34;coordinates&#34;:[45.313040,-22.614720]}" id="NCID0EAZJM" xlink:type="simple">–22.61472, 45.31304</named-content></named-content>, 867 m, Bismarckia woodland (<abbrev xmlns:xlink="http://www.w3.org/1999/xlink" xlink:title="Andrianjaka Ravelomanana" id="ABBRID0EFZJM" xlink:type="simple">ARA</abbrev>) (<named-content xmlns:xlink="http://www.w3.org/1999/xlink" content-type="dwc:institutional_code" xlink:type="simple">CAS</named-content>); Ampotoampoto IV National Park, 7.83 km NW Ilakaka, <named-content xmlns:xlink="http://www.w3.org/1999/xlink" content-type="dwc:verbatimCoordinates" xlink:type="simple"><named-content content-type="geo-json" specific-use="{&#34;type&#34;:&#34;Point&#34;,&#34;coordinates&#34;:[45.191200,-22.629440]}" id="NCID0EUZJM" xlink:type="simple">–22.62944, 45.1912</named-content></named-content>, 923 m, savanna woodland (<abbrev xmlns:xlink="http://www.w3.org/1999/xlink" xlink:title="Andrianjaka Ravelomanana" id="ABBRID0EZZJM" xlink:type="simple">ARA</abbrev>) (<named-content xmlns:xlink="http://www.w3.org/1999/xlink" content-type="dwc:institutional_code" xlink:type="simple">CAS</named-content>); <bold>Province Mahajanga</bold>: Ampijoroa National Park, 160 km N Maevatanana, deciduous forest, <named-content xmlns:xlink="http://www.w3.org/1999/xlink" content-type="dwc:verbatimCoordinates" xlink:type="simple"><named-content content-type="geo-json" specific-use="{&#34;type&#34;:&#34;Point&#34;,&#34;coordinates&#34;:[46.813330,-16.319440]}" id="NCID0EK1JM" xlink:type="simple">–16.31944, 46.81333</named-content></named-content>, 43 m, deciduous forest (<abbrev xmlns:xlink="http://www.w3.org/1999/xlink" xlink:title="Madagascar Malaise trap program by Mike Irwin and Rasolondalao Harin’hala Hasinjaka" id="ABBRID0EP1JM" xlink:type="simple">MG</abbrev>) (<named-content xmlns:xlink="http://www.w3.org/1999/xlink" content-type="dwc:institutional_code" xlink:type="simple">CAS</named-content>). <bold>Province Toliara</bold>: Anosy Region, District of Amboasary, 58 km SW of Fort Dauphin, 8 km NW of Amboasary, Berenty Special Reserve, <named-content xmlns:xlink="http://www.w3.org/1999/xlink" content-type="dwc:verbatimCoordinates" xlink:type="simple"><named-content content-type="geo-json" specific-use="{&#34;type&#34;:&#34;Point&#34;,&#34;coordinates&#34;:[46.303330,-25.006670]}" id="NCID0EA2JM" xlink:type="simple">–25.00667, 46.30333</named-content></named-content>, 85 m, Galery forest (<abbrev xmlns:xlink="http://www.w3.org/1999/xlink" xlink:title="Madagascar Malaise trap program by Mike Irwin and Rasolondalao Harin’hala Hasinjaka" id="ABBRID0EF2JM" xlink:type="simple">MG</abbrev>) (<named-content xmlns:xlink="http://www.w3.org/1999/xlink" content-type="dwc:institutional_code" xlink:type="simple">CAS</named-content>); Anosy Region, District of Fort-Dauphin, Andohaela National Park Parcelle II, Tsimelahy, 42 km W of Fort-Dauphin, <named-content xmlns:xlink="http://www.w3.org/1999/xlink" content-type="dwc:verbatimCoordinates" xlink:type="simple"><named-content content-type="geo-json" specific-use="{&#34;type&#34;:&#34;Point&#34;,&#34;coordinates&#34;:[46.626670,-24.936830]}" id="NCID0EU2JM" xlink:type="simple">–24.93683, 46.62667</named-content></named-content>, 176 m, transition forest (Mike Irwin, Frank Parker, Rin’ha) (<named-content xmlns:xlink="http://www.w3.org/1999/xlink" content-type="dwc:institutional_code" xlink:type="simple">CAS</named-content>); Anosy Region, Parc National d’Andohahela, Forêt de Manatalinjo, <named-content xmlns:xlink="http://www.w3.org/1999/xlink" content-type="dwc:verbatimCoordinates" xlink:type="simple"><named-content content-type="geo-json" specific-use="{&#34;type&#34;:&#34;Point&#34;,&#34;coordinates&#34;:[46.578110,-24.825050]}" id="NCID0EE3JM" xlink:type="simple">–24.82505, 46.57811</named-content></named-content>, 90 m, spiny forest/thicket (B.L. Fisher, F.A. Esteves et al.) (<named-content xmlns:xlink="http://www.w3.org/1999/xlink" content-type="dwc:institutional_code" xlink:type="simple">CAS</named-content>); Atsimo Andrefana Region, District of Betioky; Beza Mahafaly Special reserve, Parcelle Belle vue 7 km W of Research Station, <named-content xmlns:xlink="http://www.w3.org/1999/xlink" content-type="dwc:verbatimCoordinates" xlink:type="simple"><named-content content-type="geo-json" specific-use="{&#34;type&#34;:&#34;Point&#34;,&#34;coordinates&#34;:[44.575500,-23.689830]}" id="NCID0EU3JM" xlink:type="simple">–23.68983, 44.5755</named-content></named-content>, 177 m, spiny forest (Rin’ha) (<named-content xmlns:xlink="http://www.w3.org/1999/xlink" content-type="dwc:institutional_code" xlink:type="simple">CAS</named-content>); Atsimo Andrefana Region, District of Betioky, 30 km E Betioky, Beza Mahafaly Special Reserve (around Research Station), <named-content xmlns:xlink="http://www.w3.org/1999/xlink" content-type="dwc:verbatimCoordinates" xlink:type="simple"><named-content content-type="geo-json" specific-use="{&#34;type&#34;:&#34;Point&#34;,&#34;coordinates&#34;:[44.591000,-23.686500]}" id="NCID0EE4JM" xlink:type="simple">–23.6865, 44.591</named-content></named-content>, 165 m, gallery dry deciduous forest (<abbrev xmlns:xlink="http://www.w3.org/1999/xlink" xlink:title="Madagascar Malaise trap program by Mike Irwin and Rasolondalao Harin’hala Hasinjaka" id="ABBRID0EJ4JM" xlink:type="simple">MG</abbrev>); Beza-Mahafaly, 27 km E Betioky, –23.65,4 4.63333, 135 m, tropical dry forest (B.L. Fisher) (<named-content xmlns:xlink="http://www.w3.org/1999/xlink" content-type="dwc:institutional_code" xlink:type="simple">CAS</named-content>); Forêt de Mahavelo, Isantoria River, <named-content xmlns:xlink="http://www.w3.org/1999/xlink" content-type="dwc:verbatimCoordinates" xlink:type="simple"><named-content content-type="geo-json" specific-use="{&#34;type&#34;:&#34;Point&#34;,&#34;coordinates&#34;:[46.157170,-24.758330]}" id="NCID0EA5JM" xlink:type="simple">–24.75833, 46.15717</named-content></named-content>, 110 m, spiny forest/thicket (<abbrev xmlns:xlink="http://www.w3.org/1999/xlink" xlink:title="Fisher-Griswold Arthropod Team" id="ABBRID0EF5JM" xlink:type="simple">FGAT</abbrev>) (<named-content xmlns:xlink="http://www.w3.org/1999/xlink" content-type="dwc:institutional_code" xlink:type="simple">CAS</named-content>); Parc National d’Andohahela, Forêt d’ Ambohibory, 1.7 km 61° ENE Tsimelahy, 36.1 km 308° NW Tolagnaro, <named-content xmlns:xlink="http://www.w3.org/1999/xlink" content-type="dwc:verbatimCoordinates" xlink:type="simple"><named-content content-type="geo-json" specific-use="{&#34;type&#34;:&#34;Point&#34;,&#34;coordinates&#34;:[46.645500,-24.930000]}" id="NCID0EU5JM" xlink:type="simple">–24.93, 46.6455</named-content></named-content>, 300 m, tropical dry forest (FGAT) (<named-content xmlns:xlink="http://www.w3.org/1999/xlink" content-type="dwc:institutional_code" xlink:type="simple">CAS</named-content>); Parc National d’Andohahela, Forêt de Manatalinjo, 33.6 km 63° ENE Amboasary, 7.6 km 99° E Hazofotsy, <named-content xmlns:xlink="http://www.w3.org/1999/xlink" content-type="dwc:verbatimCoordinates" xlink:type="simple"><named-content content-type="geo-json" specific-use="{&#34;type&#34;:&#34;Point&#34;,&#34;coordinates&#34;:[46.610000,-24.816940]}" id="NCID0EP6JM" xlink:type="simple">–24.81694, 46.61</named-content></named-content>, 150 m, spiny forest/thicket (<abbrev xmlns:xlink="http://www.w3.org/1999/xlink" xlink:title="Fisher-Griswold Arthropod Team" id="ABBRID0EU6JM" xlink:type="simple">FGAT</abbrev>) (<named-content xmlns:xlink="http://www.w3.org/1999/xlink" content-type="dwc:institutional_code" xlink:type="simple">CAS</named-content>); Parc National de Kirindy Mite, 16.3 km 127° SE Belo sur mer, <named-content xmlns:xlink="http://www.w3.org/1999/xlink" content-type="dwc:verbatimCoordinates" xlink:type="simple"><named-content content-type="geo-json" specific-use="{&#34;type&#34;:&#34;Point&#34;,&#34;coordinates&#34;:[44.147000,-20.795280]}" id="NCID0EDAKM" xlink:type="simple">–20.79528, 44.147</named-content></named-content>, 80 m, tropical dry forest (<abbrev xmlns:xlink="http://www.w3.org/1999/xlink" xlink:title="Fisher-Griswold Arthropod Team" id="ABBRID0EIAKM" xlink:type="simple">FGAT</abbrev>) (<named-content xmlns:xlink="http://www.w3.org/1999/xlink" content-type="dwc:institutional_code" xlink:type="simple">CAS</named-content>); Parc National de Tsimanampetsotsa, Forêt de Bemanateza, 20.7 km 81° E Efoetse, 23.0 km 131° SE Beheloka, <named-content xmlns:xlink="http://www.w3.org/1999/xlink" content-type="dwc:verbatimCoordinates" xlink:type="simple"><named-content content-type="geo-json" specific-use="{&#34;type&#34;:&#34;Point&#34;,&#34;coordinates&#34;:[43.880670,-23.992220]}" id="NCID0EXAKM" xlink:type="simple">–23.99222, 43.88067</named-content></named-content>, 90 m, spiny forest/thicket (<abbrev xmlns:xlink="http://www.w3.org/1999/xlink" xlink:title="Fisher-Griswold Arthropod Team" id="ABBRID0E3AKM" xlink:type="simple">FGAT</abbrev>) (<named-content xmlns:xlink="http://www.w3.org/1999/xlink" content-type="dwc:institutional_code" xlink:type="simple">CAS</named-content>); Beza Mahafaly Reserve, near research station, Parcel I, <named-content xmlns:xlink="http://www.w3.org/1999/xlink" content-type="dwc:verbatimCoordinates" xlink:type="simple"><named-content content-type="geo-json" specific-use="{&#34;type&#34;:&#34;Point&#34;,&#34;coordinates&#34;:[44.591000,-23.686500]}" id="NCID0ELBKM" xlink:type="simple">–23.6865, 44.591</named-content></named-content>, 165 m, dry deciduous forest (R. Harin’Hala) (<named-content xmlns:xlink="http://www.w3.org/1999/xlink" content-type="dwc:institutional_code" xlink:type="simple">CAS</named-content>); Beza Mahafaly Reserve, near Bellevue, Parcel II, <named-content xmlns:xlink="http://www.w3.org/1999/xlink" content-type="dwc:verbatimCoordinates" xlink:type="simple"><named-content content-type="geo-json" specific-use="{&#34;type&#34;:&#34;Point&#34;,&#34;coordinates&#34;:[44.575500,-23.689830]}" id="NCID0E2BKM" xlink:type="simple">–23.68983, 44.5755</named-content></named-content>, 180 m, spiny forest (R. Harin’Hala) (<named-content xmlns:xlink="http://www.w3.org/1999/xlink" content-type="dwc:institutional_code" xlink:type="simple">CAS</named-content>); Andohahela National Park, Tsimelahy – Parcel II, transitional forest, <named-content xmlns:xlink="http://www.w3.org/1999/xlink" content-type="dwc:verbatimCoordinates" xlink:type="simple"><named-content content-type="geo-json" specific-use="{&#34;type&#34;:&#34;Point&#34;,&#34;coordinates&#34;:[46.626670,-24.936830]}" id="NCID0ELCKM" xlink:type="simple">–24.93683, 46.62667</named-content></named-content>, 180 m, transitional forest (M.E. Irwin, F.D. Parker, R. Harin’Hala) (<named-content xmlns:xlink="http://www.w3.org/1999/xlink" content-type="dwc:institutional_code" xlink:type="simple">CAS</named-content>).</p><fig id="F66" position="float" orientation="portrait"><object-id xmlns:xlink="http://www.w3.org/1999/xlink" content-type="doi" xlink:type="simple">10.3897/zookeys.1081.71872.figure66</object-id><object-id xmlns:xlink="http://www.w3.org/1999/xlink" content-type="arpha" xlink:type="simple">0EF1C424-71FD-53B9-B2BC-1F315E7087BC</object-id><label>Figure 66.</label><caption><p><italic><tp:taxon-name><tp:taxon-name-part taxon-name-part-type="genus" reg="Camponotus">Camponotus</tp:taxon-name-part><tp:taxon-name-part taxon-name-part-type="species" reg="jjacquia">jjacquia</tp:taxon-name-part></tp:taxon-name></italic> minor worker (<ext-link xmlns:xlink="http://www.w3.org/1999/xlink" xlink:type="simple" ext-link-type="uri" xlink:href="https://www.antweb.org/specimen/CASENT0445276">CASENT0445276</ext-link>) <bold>1</bold> body in lateral view <bold>2</bold> head in full-face view <bold>3</bold> body in dorsal view.</p></caption><graphic xmlns:xlink="http://www.w3.org/1999/xlink" xlink:href="zookeys-1081-137-g066.jpg" position="float" orientation="portrait" xlink:type="simple" id="oo_634985.jpg"><uri content-type="original_file" xlink:type="simple">https://binary.pensoft.net/fig/634985</uri></graphic></fig></tp:treatment-sec><tp:treatment-sec><!--Section generated to contain objects referenced in tp:taxon-treatment.--><fig id="F10" position="float" orientation="portrait"><object-id xmlns:xlink="http://www.w3.org/1999/xlink" content-type="doi" xlink:type="simple">10.3897/zookeys.1081.71872.figure10</object-id><object-id xmlns:xlink="http://www.w3.org/1999/xlink" content-type="arpha" xlink:type="simple">D372B072-67B3-5FD5-9E89-2507F13466FD</object-id><label>Figure 10.</label><caption><p>Morphological character of minor and major workers of <italic><tp:taxon-name><tp:taxon-name-part taxon-name-part-type="genus" reg="Camponotus">C.</tp:taxon-name-part><tp:taxon-name-part taxon-name-part-type="species" reg="repens">repens</tp:taxon-name-part></tp:taxon-name></italic> species group <bold>A, B</bold> minor worker of <italic><tp:taxon-name><tp:taxon-name-part taxon-name-part-type="genus" reg="Camponotus">Camponotus</tp:taxon-name-part><tp:taxon-name-part taxon-name-part-type="species" reg="repens">repens</tp:taxon-name-part></tp:taxon-name></italic> (<ext-link xmlns:xlink="http://www.w3.org/1999/xlink" xlink:type="simple" ext-link-type="uri" xlink:href="https://www.antweb.org/specimen/CASENT0217300">CASENT0217300</ext-link>), head in full-face view and body in lateral view <bold>C</bold> head of major worker of <italic><tp:taxon-name><tp:taxon-name-part taxon-name-part-type="genus" reg="Camponotus">C.</tp:taxon-name-part><tp:taxon-name-part taxon-name-part-type="species" reg="jjacquia">jjacquia</tp:taxon-name-part></tp:taxon-name></italic> (<ext-link xmlns:xlink="http://www.w3.org/1999/xlink" xlink:type="simple" ext-link-type="uri" xlink:href="https://www.antweb.org/specimen/CASENT0217295">CASENT0217295</ext-link>) <bold>D</bold> minor worker of <italic><tp:taxon-name><tp:taxon-name-part taxon-name-part-type="genus" reg="Camponotus">C.</tp:taxon-name-part><tp:taxon-name-part taxon-name-part-type="species" reg="jjacquia">jjacquia</tp:taxon-name-part></tp:taxon-name></italic> (<ext-link xmlns:xlink="http://www.w3.org/1999/xlink" xlink:type="simple" ext-link-type="uri" xlink:href="https://www.antweb.org/specimen/CASENT0445276">CASENT0445276</ext-link>).</p></caption><graphic xmlns:xlink="http://www.w3.org/1999/xlink" xlink:href="zookeys-1081-137-g010.jpg" position="float" orientation="portrait" xlink:type="simple" id="oo_634929.jpg"><uri content-type="original_file" xlink:type="simple">https://binary.pensoft.net/fig/634929</uri></graphic></fig><fig id="F45" position="float" orientation="portrait"><object-id xmlns:xlink="http://www.w3.org/1999/xlink" content-type="doi" xlink:type="simple">10.3897/zookeys.1081.71872.figure45</object-id><object-id xmlns:xlink="http://www.w3.org/1999/xlink" content-type="arpha" xlink:type="simple">68A30CC7-ABE7-5D3C-834B-DAB4F3804137</object-id><label>Figure 45.</label><caption><p>Mesosoma in lateral view <bold>A</bold><tp:taxon-name><tp:taxon-name-part taxon-name-part-type="genus" reg="Camponotus">C.</tp:taxon-name-part></tp:taxon-name><italic><tp:taxon-name><tp:taxon-name-part taxon-name-part-type="genus" reg="Camponotus"/><tp:taxon-name-part taxon-name-part-type="species" reg="jjacquia">jjacquia</tp:taxon-name-part></tp:taxon-name></italic> (<ext-link xmlns:xlink="http://www.w3.org/1999/xlink" xlink:type="simple" ext-link-type="uri" xlink:href="https://www.antweb.org/specimen/CASENT0445276">CASENT0445276</ext-link>) <bold>B</bold><italic><tp:taxon-name><tp:taxon-name-part taxon-name-part-type="genus" reg="Camponotus">C.</tp:taxon-name-part><tp:taxon-name-part taxon-name-part-type="species" reg="tsimelahy">tsimelahy</tp:taxon-name-part></tp:taxon-name></italic> (<ext-link xmlns:xlink="http://www.w3.org/1999/xlink" xlink:type="simple" ext-link-type="uri" xlink:href="https://www.antweb.org/specimen/CASENT0446651">CASENT0446651</ext-link>).</p></caption><graphic xmlns:xlink="http://www.w3.org/1999/xlink" xlink:href="zookeys-1081-137-g045.jpg" position="float" orientation="portrait" xlink:type="simple" id="oo_634964.jpg"><uri content-type="original_file" xlink:type="simple">https://binary.pensoft.net/fig/634964</uri></graphic></fig><fig id="F72" position="float" orientation="portrait"><object-id xmlns:xlink="http://www.w3.org/1999/xlink" content-type="doi" xlink:type="simple">10.3897/zookeys.1081.71872.figure72</object-id><object-id xmlns:xlink="http://www.w3.org/1999/xlink" content-type="arpha" xlink:type="simple">6C890880-5FDA-5510-98AC-616F331FED3F</object-id><label>Figure 72.</label><caption><p>Distribution map of <italic><tp:taxon-name><tp:taxon-name-part taxon-name-part-type="genus" reg="Camponotus">C.</tp:taxon-name-part><tp:taxon-name-part taxon-name-part-type="species" reg="repens">repens</tp:taxon-name-part></tp:taxon-name></italic> species group
                <bold>A</bold><italic><tp:taxon-name><tp:taxon-name-part taxon-name-part-type="genus" reg="Camponotus">C.</tp:taxon-name-part><tp:taxon-name-part taxon-name-part-type="species" reg="claveri">claveri</tp:taxon-name-part></tp:taxon-name></italic><bold>B</bold><italic><tp:taxon-name><tp:taxon-name-part taxon-name-part-type="genus" reg="Camponotus">C.</tp:taxon-name-part><tp:taxon-name-part taxon-name-part-type="species" reg="ihazofotsy">ihazofotsy</tp:taxon-name-part></tp:taxon-name></italic><bold>C</bold><italic><tp:taxon-name><tp:taxon-name-part taxon-name-part-type="genus" reg="Camponotus">C.</tp:taxon-name-part><tp:taxon-name-part taxon-name-part-type="species" reg="jjacquia">jjacquia</tp:taxon-name-part></tp:taxon-name></italic><bold>D</bold><italic><tp:taxon-name><tp:taxon-name-part taxon-name-part-type="genus" reg="Camponotus">C.</tp:taxon-name-part><tp:taxon-name-part taxon-name-part-type="species" reg="tsimelahy">tsimelahy</tp:taxon-name-part></tp:taxon-name></italic> and <italic><tp:taxon-name><tp:taxon-name-part taxon-name-part-type="genus" reg="Camponotus">C.</tp:taxon-name-part><tp:taxon-name-part taxon-name-part-type="species" reg="robustus">robustus</tp:taxon-name-part></tp:taxon-name></italic> species group <bold>E</bold><italic><tp:taxon-name><tp:taxon-name-part taxon-name-part-type="genus" reg="Camponotus">C.</tp:taxon-name-part><tp:taxon-name-part taxon-name-part-type="species" reg="zoro">zoro</tp:taxon-name-part></tp:taxon-name></italic></p></caption><graphic xmlns:xlink="http://www.w3.org/1999/xlink" xlink:href="zookeys-1081-137-g072.jpg" position="float" orientation="portrait" xlink:type="simple" id="oo_634991.jpg"><uri content-type="original_file" xlink:type="simple">https://binary.pensoft.net/fig/634991</uri></graphic></fig></tp:treatment-sec></tp:taxon-treatment>
