# Supplementary material for: ﻿A taxonomic revision of the Malagasy endemic subgenus Mayria of the genus Camponotus (Hymenoptera, Formicidae) based on qualitative morphology and quantitative morphometric analyses
Source: Zookeys. 2022 Jan 17;1081:137–231. doi: 10.3897/zookeys.1081.71872 (PMC8786815; doi:10.3897/zookeys.1081.71872)
Supplement: XML Treatment for Camponotus ihazofotsy [file zookeys.1081.71872-treatment15.xml]

<!DOCTYPE tp:taxon-treatment
  PUBLIC "-//TaxonX//DTD Taxonomic Treatment Publishing DTD v0 20100105//EN" "tax-treatment-NSO.dtd">
<tp:taxon-treatment xmlns:tp="http://www.plazi.org/taxpub"><tp:treatment-meta><kwd-group><label>Taxon classification</label><kwd>
                <named-content content-type="kingdom">Animalia</named-content>
              </kwd><kwd>
                <named-content content-type="order">Hymenoptera</named-content>
              </kwd><kwd>
                <named-content content-type="family">Formicidae</named-content>
              </kwd></kwd-group><mixed-citation publication-type="journal"><person-group><name><surname>Rasoamanana</surname><given-names>Nicole</given-names></name><name><surname>Fisher</surname><given-names>Brian L.</given-names></name></person-group><article-title>﻿A taxonomic revision of the Malagasy endemic subgenus <tp:taxon-name><tp:taxon-name-part taxon-name-part-type="genus" reg="Camponotus"/><tp:taxon-name-part taxon-name-part-type="subgenus" reg="Mayria">Mayria</tp:taxon-name-part></tp:taxon-name> of the genus <italic><tp:taxon-name><tp:taxon-name-part taxon-name-part-type="genus" reg="Camponotus">Camponotus</tp:taxon-name-part></tp:taxon-name></italic> (<tp:taxon-name><tp:taxon-name-part taxon-name-part-type="order">Hymenoptera</tp:taxon-name-part></tp:taxon-name>, <tp:taxon-name><tp:taxon-name-part taxon-name-part-type="family">Formicidae</tp:taxon-name-part></tp:taxon-name>) based on qualitative morphology and quantitative morphometric analyses</article-title><source>Zookeys</source><day>17</day><month>01</month><year>2022</year><volume>1081</volume><fpage>137</fpage><lpage>231</lpage><pub-id pub-id-type="doi">10.3897/zookeys.1081.71872</pub-id></mixed-citation></tp:treatment-meta><tp:nomenclature><label>﻿</label><tp:taxon-name>
              <object-id xmlns:xlink="http://www.w3.org/1999/xlink" content-type="arpha" xlink:type="simple">620DC68E-0ECC-53C5-BE04-D2935A560375</object-id>
              <tp:taxon-name-part taxon-name-part-type="genus" reg="Camponotus">Camponotus</tp:taxon-name-part>
              <tp:taxon-name-part taxon-name-part-type="species" reg="ihazofotsy">ihazofotsy</tp:taxon-name-part>
              <object-id xmlns:xlink="http://www.w3.org/1999/xlink" content-type="zoobank" xlink:type="simple">http://zoobank.org/72505F05-9AE7-4072-9341-EE9BD4298E8F</object-id>
            </tp:taxon-name><tp:taxon-status xmlns:xlink="http://www.w3.org/1999/xlink" xlink:type="simple">sp. nov.</tp:taxon-status><xref ref-type="fig" rid="F46">Figures 46B</xref><xref ref-type="fig" rid="F68">, 68</xref></tp:nomenclature><tp:treatment-sec sec-type="Holotype worker" id="SECID0EWVKM"><title>Holotype worker.</title><p>Madagascar, Province Toliara, Ihazofotsy – Parcel III, Andohahela National Park, <named-content xmlns:xlink="http://www.w3.org/1999/xlink" content-type="dwc:verbatimCoordinates" xlink:type="simple"><named-content content-type="geo-json" specific-use="{&#34;type&#34;:&#34;Point&#34;,&#34;coordinates&#34;:[46.486830,-24.834830]}" id="NCID0E6VKM" xlink:type="simple">–24.83483, 46.48683</named-content></named-content>, 80 m, tropical dry forest, transition between spiny and dry deciduous forests, Malaise traps, 26 January– 03 March 2003 (M.E. Irwin, F.D. Parker, R. Harin’Hala), collection code: MA–02–21–08, specimen code: <ext-link xmlns:xlink="http://www.w3.org/1999/xlink" xlink:type="simple" ext-link-type="uri" xlink:href="https://www.antweb.org/specimen/CASENT0062675">CASENT0062675</ext-link> (<named-content xmlns:xlink="http://www.w3.org/1999/xlink" content-type="dwc:institutional_code" xlink:type="simple">CAS</named-content>). <bold>Paratypes.</bold> Two workers with same data as holotype but collection code: MA–02–21–01, specimen codes: <ext-link xmlns:xlink="http://www.w3.org/1999/xlink" xlink:type="simple" ext-link-type="uri" xlink:href="https://www.antweb.org/specimen/CASENT0062267">CASENT0062267</ext-link> and <ext-link xmlns:xlink="http://www.w3.org/1999/xlink" xlink:type="simple" ext-link-type="uri" xlink:href="https://www.antweb.org/specimen/CASENT0062269">CASENT0062269</ext-link> (<named-content xmlns:xlink="http://www.w3.org/1999/xlink" content-type="dwc:institutional_code" xlink:type="simple">CAS</named-content>)</p><fig id="F68" position="float" orientation="portrait"><object-id xmlns:xlink="http://www.w3.org/1999/xlink" content-type="doi" xlink:type="simple">10.3897/zookeys.1081.71872.figure68</object-id><object-id xmlns:xlink="http://www.w3.org/1999/xlink" content-type="arpha" xlink:type="simple">1C781A2D-661B-56AC-B58C-E2C4B0BBEDDC</object-id><label>Figure 68.</label><caption><p><italic><tp:taxon-name><tp:taxon-name-part taxon-name-part-type="genus" reg="Camponotus">Camponotus</tp:taxon-name-part><tp:taxon-name-part taxon-name-part-type="species" reg="ihazofotsy">ihazofotsy</tp:taxon-name-part></tp:taxon-name></italic> minor worker (<ext-link xmlns:xlink="http://www.w3.org/1999/xlink" xlink:type="simple" ext-link-type="uri" xlink:href="https://www.antweb.org/specimen/CASENT0062675">CASENT0062675</ext-link>) <bold>1</bold> body in lateral view <bold>2</bold> head in full-face view <bold>3</bold> body in dorsal view.</p></caption><graphic xmlns:xlink="http://www.w3.org/1999/xlink" xlink:href="zookeys-1081-137-g068.jpg" position="float" orientation="portrait" xlink:type="simple" id="oo_634987.jpg"><uri content-type="original_file" xlink:type="simple">https://binary.pensoft.net/fig/634987</uri></graphic></fig></tp:treatment-sec><tp:treatment-sec sec-type="Worker diagnosis" id="SECID0EIYKM"><title>Worker diagnosis.</title><p>Integument shiny black; standing pilosity sparse elsewhere; clypeus with short, rounded lobe; mesonotal suture impressed; petiole nodiform; gaster longer than mesosoma.</p></tp:treatment-sec><tp:treatment-sec sec-type="notes" id="SECID0ENYKM"><title>Note.</title><p>Habitat: eucalyptus plantation, grassland, savanna grassland, Uapaca forest, Uapaca woodland, urban/garden. Altitude: 1300–1987 m. Province: Antananarivo. Microhabitat: sifted litter (leaf mold, rotten wood), under stones, on low vegetation, ex soil, ground forager(s), ground nest. Method: <abbrev xmlns:xlink="http://www.w3.org/1999/xlink" xlink:title="Mesosoma width" id="ABBRID0ETYKM" xlink:type="simple">MW</abbrev> 20 sample transect, 10 m; SD 20 digging sample transect, 10 m; 20 sardine and ground tuna fish bait; Malaise, 2 traps.</p></tp:treatment-sec><tp:treatment-sec sec-type="description" id="SECID0EXYKM"><title>Description of minor worker.</title><p>Small-sized species. Absolute cephalic size (<abbrev xmlns:xlink="http://www.w3.org/1999/xlink" xlink:title="Cephalic size" id="ABBRID0E4YKM" xlink:type="simple">CS</abbrev>: 0.78±0.12; 0.75–0.81). In full-face view, head ovate, usually somewhat longer than broad, lateral margin of head straight and tapering to front (<abbrev xmlns:xlink="http://www.w3.org/1999/xlink" xlink:title="Maximum head capsule width" id="ABBRID0EBZKM" xlink:type="simple">CWb</abbrev>/<abbrev xmlns:xlink="http://www.w3.org/1999/xlink" xlink:title="Maximum cephalic length" id="ABBRID0EFZKM" xlink:type="simple">CL</abbrev>: 0.34±0.01, 0.34–0.35). Eye subelliptical, protruding, its border smoothly aligned to lateral margins of head (<abbrev xmlns:xlink="http://www.w3.org/1999/xlink" xlink:title="Postocular distance" id="ABBRID0EJZKM" xlink:type="simple">PoOC</abbrev>/<abbrev xmlns:xlink="http://www.w3.org/1999/xlink" xlink:title="Maximum cephalic length" id="ABBRID0ENZKM" xlink:type="simple">CL</abbrev>: 0.09±0.03, 0.08–0.10). Mandibles triangular with six teeth. Anterior clypeal margin not produced, entire, broadly rounded. Antennal scape long, surpassing the occiput by the length of two basal funiculi (<abbrev xmlns:xlink="http://www.w3.org/1999/xlink" xlink:title="Scape length" id="ABBRID0ERZKM" xlink:type="simple">SL</abbrev>/<abbrev xmlns:xlink="http://www.w3.org/1999/xlink" xlink:title="Cephalic size" id="ABBRID0EVZKM" xlink:type="simple">CS</abbrev>: 0.35±0.03, 0.34–0.36). In lateral view, mesosoma without anterolateral margination, promesonotum distinctly convex, mesopropodeal suture deeply impressed so that propodeum dorsum is raised to the level of mesopropodeal suture, propodeum angular in profile, with unequal basal and declivitous faces, the former horizontal, the latter straight to evenly concave (<abbrev xmlns:xlink="http://www.w3.org/1999/xlink" xlink:title="Mesosoma width" id="ABBRID0EZZKM" xlink:type="simple">MW</abbrev>/<abbrev xmlns:xlink="http://www.w3.org/1999/xlink" xlink:title="Mesosoma length" id="ABBRID0E4ZKM" xlink:type="simple">ML</abbrev>: 0.18±0.01, 0.17–0.18; <abbrev xmlns:xlink="http://www.w3.org/1999/xlink" xlink:title="Mesothoracico-propodeal height" id="ABBRID0EB1KM" xlink:type="simple">MPH</abbrev>/<abbrev xmlns:xlink="http://www.w3.org/1999/xlink" xlink:title="Mesosoma length" id="ABBRID0EF1KM" xlink:type="simple">ML</abbrev>: 0.10±0.01, 0.10–0.10). In lateral view, petiole cuneate, its anterior face convex, its posterior face more flattened. Body finely imbricate. Hairs whitish, one pair present on vertex, middle of mesonotum, and propodeum dorsum; two pairs on each side of lateral corner of propodeum; three pairs on lateral margins of petiole. Head and mesosoma reddish, legs light brown, basal face of first gastral segment light brown, and the remaining segment dark brown to black.</p></tp:treatment-sec><tp:treatment-sec sec-type="distribution" id="SECID0EJ1KM"><title>Distribution and biology.</title><p><italic><tp:taxon-name><tp:taxon-name-part taxon-name-part-type="genus" reg="Camponotus">Camponotus</tp:taxon-name-part><tp:taxon-name-part taxon-name-part-type="species" reg="ihazofotsy">ihazofotsy</tp:taxon-name-part></tp:taxon-name></italic> is known from the dry forest of Tsimanapetsotsa and Andohaela NP (Fig. <xref ref-type="fig" rid="F72">72B</xref>). We assume that this species is arboreal because all samples were collected from Malaise traps.</p></tp:treatment-sec><tp:treatment-sec sec-type="discussion" id="SECID0E51KM"><title>Discussion.</title><p><italic><tp:taxon-name><tp:taxon-name-part taxon-name-part-type="genus" reg="Camponotus">Camponotus</tp:taxon-name-part><tp:taxon-name-part taxon-name-part-type="species" reg="ihazofotsy">ihazofotsy</tp:taxon-name-part></tp:taxon-name></italic> closely resembles <italic><tp:taxon-name><tp:taxon-name-part taxon-name-part-type="genus" reg="Camponotus">C.</tp:taxon-name-part><tp:taxon-name-part taxon-name-part-type="species" reg="tsimelahy">tsimelahy</tp:taxon-name-part></tp:taxon-name></italic>, although morphological examination reveals a number of distinguishing characters. The most interesting character is the form and length of the petiolar scale; in <italic><tp:taxon-name><tp:taxon-name-part taxon-name-part-type="genus" reg="Camponotus">C.</tp:taxon-name-part><tp:taxon-name-part taxon-name-part-type="species" reg="ihazofotsy">ihazofotsy</tp:taxon-name-part></tp:taxon-name></italic> the petiole is cuboidal (anterior and posterior face about the same height), while in <italic><tp:taxon-name><tp:taxon-name-part taxon-name-part-type="genus" reg="Camponotus">C.</tp:taxon-name-part><tp:taxon-name-part taxon-name-part-type="species" reg="tsimelahy">tsimelahy</tp:taxon-name-part></tp:taxon-name></italic> the posterior face is higher than the anterior face. In addition, these two species are sympatric at one site, Ihazofotsy. Molecular phylogenetic analysis provides strong evidence that they represent separate lineages (unpublished data).</p></tp:treatment-sec><tp:treatment-sec sec-type="etymology" id="SECID0EQ3KM"><title>Etymology.</title><p>The species epithet refers to the type locality.</p></tp:treatment-sec><tp:treatment-sec sec-type="material" id="SECID0EV3KM"><title>Additional material examined.</title><p><bold>Province Toliara</bold>: Tsimanampetsotsa National Park, Mitoho Forest, Malaise across trail at escarpment base, <named-content xmlns:xlink="http://www.w3.org/1999/xlink" content-type="dwc:verbatimCoordinates" xlink:type="simple"><named-content content-type="geo-json" specific-use="{&#34;type&#34;:&#34;Point&#34;,&#34;coordinates&#34;:[43.752330,-24.048500]}" id="NCID0EA4KM" xlink:type="simple">–24.0485, 43.75233</named-content></named-content>, 120 m, dense dry forest and transition forest (<abbrev xmlns:xlink="http://www.w3.org/1999/xlink" xlink:title="Madagascar Malaise trap program by Mike Irwin and Rasolondalao Harin’hala Hasinjaka" id="ABBRID0EF4KM" xlink:type="simple">MG</abbrev>) (<named-content xmlns:xlink="http://www.w3.org/1999/xlink" content-type="dwc:institutional_code" xlink:type="simple">CAS</named-content>).</p></tp:treatment-sec><tp:treatment-sec><!--Section generated to contain objects referenced in tp:taxon-treatment.--><fig id="F46" position="float" orientation="portrait"><object-id xmlns:xlink="http://www.w3.org/1999/xlink" content-type="doi" xlink:type="simple">10.3897/zookeys.1081.71872.figure46</object-id><object-id xmlns:xlink="http://www.w3.org/1999/xlink" content-type="arpha" xlink:type="simple">21975F43-9B22-5E10-AB9C-96F50AEE5A4F</object-id><label>Figure 46.</label><caption><p>Head in full-face view <bold>A</bold><italic><tp:taxon-name><tp:taxon-name-part taxon-name-part-type="genus" reg="Camponotus">C.</tp:taxon-name-part><tp:taxon-name-part taxon-name-part-type="species" reg="tsimelahy">tsimelahy</tp:taxon-name-part></tp:taxon-name></italic> (<ext-link xmlns:xlink="http://www.w3.org/1999/xlink" xlink:type="simple" ext-link-type="uri" xlink:href="https://www.antweb.org/specimen/CASENT0446651">CASENT0446651</ext-link>) <bold>B</bold><italic><tp:taxon-name><tp:taxon-name-part taxon-name-part-type="genus" reg="Camponotus">C.</tp:taxon-name-part><tp:taxon-name-part taxon-name-part-type="species" reg="ihazofotsy">ihazofotsy</tp:taxon-name-part></tp:taxon-name></italic> (<ext-link xmlns:xlink="http://www.w3.org/1999/xlink" xlink:type="simple" ext-link-type="uri" xlink:href="https://www.antweb.org/specimen/CASENT0062675">CASENT0062675</ext-link>).</p></caption><graphic xmlns:xlink="http://www.w3.org/1999/xlink" xlink:href="zookeys-1081-137-g046.jpg" position="float" orientation="portrait" xlink:type="simple" id="oo_634965.jpg"><uri content-type="original_file" xlink:type="simple">https://binary.pensoft.net/fig/634965</uri></graphic></fig><fig id="F72" position="float" orientation="portrait"><object-id xmlns:xlink="http://www.w3.org/1999/xlink" content-type="doi" xlink:type="simple">10.3897/zookeys.1081.71872.figure72</object-id><object-id xmlns:xlink="http://www.w3.org/1999/xlink" content-type="arpha" xlink:type="simple">6C890880-5FDA-5510-98AC-616F331FED3F</object-id><label>Figure 72.</label><caption><p>Distribution map of <italic><tp:taxon-name><tp:taxon-name-part taxon-name-part-type="genus" reg="Camponotus">C.</tp:taxon-name-part><tp:taxon-name-part taxon-name-part-type="species" reg="repens">repens</tp:taxon-name-part></tp:taxon-name></italic> species group
                <bold>A</bold><italic><tp:taxon-name><tp:taxon-name-part taxon-name-part-type="genus" reg="Camponotus">C.</tp:taxon-name-part><tp:taxon-name-part taxon-name-part-type="species" reg="claveri">claveri</tp:taxon-name-part></tp:taxon-name></italic><bold>B</bold><italic><tp:taxon-name><tp:taxon-name-part taxon-name-part-type="genus" reg="Camponotus">C.</tp:taxon-name-part><tp:taxon-name-part taxon-name-part-type="species" reg="ihazofotsy">ihazofotsy</tp:taxon-name-part></tp:taxon-name></italic><bold>C</bold><italic><tp:taxon-name><tp:taxon-name-part taxon-name-part-type="genus" reg="Camponotus">C.</tp:taxon-name-part><tp:taxon-name-part taxon-name-part-type="species" reg="jjacquia">jjacquia</tp:taxon-name-part></tp:taxon-name></italic><bold>D</bold><italic><tp:taxon-name><tp:taxon-name-part taxon-name-part-type="genus" reg="Camponotus">C.</tp:taxon-name-part><tp:taxon-name-part taxon-name-part-type="species" reg="tsimelahy">tsimelahy</tp:taxon-name-part></tp:taxon-name></italic> and <italic><tp:taxon-name><tp:taxon-name-part taxon-name-part-type="genus" reg="Camponotus">C.</tp:taxon-name-part><tp:taxon-name-part taxon-name-part-type="species" reg="robustus">robustus</tp:taxon-name-part></tp:taxon-name></italic> species group <bold>E</bold><italic><tp:taxon-name><tp:taxon-name-part taxon-name-part-type="genus" reg="Camponotus">C.</tp:taxon-name-part><tp:taxon-name-part taxon-name-part-type="species" reg="zoro">zoro</tp:taxon-name-part></tp:taxon-name></italic></p></caption><graphic xmlns:xlink="http://www.w3.org/1999/xlink" xlink:href="zookeys-1081-137-g072.jpg" position="float" orientation="portrait" xlink:type="simple" id="oo_634991.jpg"><uri content-type="original_file" xlink:type="simple">https://binary.pensoft.net/fig/634991</uri></graphic></fig></tp:treatment-sec></tp:taxon-treatment>
