# Supplementary material for: ﻿A taxonomic revision of the Malagasy endemic subgenus Mayria of the genus Camponotus (Hymenoptera, Formicidae) based on qualitative morphology and quantitative morphometric analyses
Source: Zookeys. 2022 Jan 17;1081:137–231. doi: 10.3897/zookeys.1081.71872 (PMC8786815; doi:10.3897/zookeys.1081.71872)
Supplement: XML Treatment for Camponotus zoro [file zookeys.1081.71872-treatment17.xml]

<!DOCTYPE tp:taxon-treatment
  PUBLIC "-//TaxonX//DTD Taxonomic Treatment Publishing DTD v0 20100105//EN" "tax-treatment-NSO.dtd">
<tp:taxon-treatment xmlns:tp="http://www.plazi.org/taxpub"><tp:treatment-meta><kwd-group><label>Taxon classification</label><kwd>
                <named-content content-type="kingdom">Animalia</named-content>
              </kwd><kwd>
                <named-content content-type="order">Hymenoptera</named-content>
              </kwd><kwd>
                <named-content content-type="family">Formicidae</named-content>
              </kwd></kwd-group><mixed-citation publication-type="journal"><person-group><name><surname>Rasoamanana</surname><given-names>Nicole</given-names></name><name><surname>Fisher</surname><given-names>Brian L.</given-names></name></person-group><article-title>﻿A taxonomic revision of the Malagasy endemic subgenus <tp:taxon-name><tp:taxon-name-part taxon-name-part-type="genus" reg="Camponotus"/><tp:taxon-name-part taxon-name-part-type="subgenus" reg="Mayria">Mayria</tp:taxon-name-part></tp:taxon-name> of the genus <italic><tp:taxon-name><tp:taxon-name-part taxon-name-part-type="genus" reg="Camponotus">Camponotus</tp:taxon-name-part></tp:taxon-name></italic> (<tp:taxon-name><tp:taxon-name-part taxon-name-part-type="order">Hymenoptera</tp:taxon-name-part></tp:taxon-name>, <tp:taxon-name><tp:taxon-name-part taxon-name-part-type="family">Formicidae</tp:taxon-name-part></tp:taxon-name>) based on qualitative morphology and quantitative morphometric analyses</article-title><source>Zookeys</source><day>17</day><month>01</month><year>2022</year><volume>1081</volume><fpage>137</fpage><lpage>231</lpage><pub-id pub-id-type="doi">10.3897/zookeys.1081.71872</pub-id></mixed-citation></tp:treatment-meta><tp:nomenclature><label>﻿</label><tp:taxon-name>
              <object-id xmlns:xlink="http://www.w3.org/1999/xlink" content-type="arpha" xlink:type="simple">30EEC29A-33AB-5533-BC30-3620A258F4FA</object-id>
              <tp:taxon-name-part taxon-name-part-type="genus" reg="Camponotus">Camponotus</tp:taxon-name-part>
              <tp:taxon-name-part taxon-name-part-type="species" reg="zoro">zoro</tp:taxon-name-part>
              <object-id xmlns:xlink="http://www.w3.org/1999/xlink" content-type="zoobank" xlink:type="simple">http://zoobank.org/23F13927-4357-4DBF-9F57-DF1054DFB2A8</object-id>
            </tp:taxon-name><tp:taxon-status xmlns:xlink="http://www.w3.org/1999/xlink" xlink:type="simple">sp. nov.</tp:taxon-status><xref ref-type="fig" rid="F11">Figures 11A, B</xref><xref ref-type="fig" rid="F33">, 33C, D</xref><xref ref-type="fig" rid="F72">, 72</xref></tp:nomenclature><tp:treatment-sec sec-type="Holotype worker" id="SECID0EOSLM"><title>Holotype worker.</title><p>Madagascar, Province Fianarantsoa, Forêt d’ Atsirakambiaty, 7.6 km 285° WNW Itremo, <named-content xmlns:xlink="http://www.w3.org/1999/xlink" content-type="dwc:verbatimCoordinates" xlink:type="simple"><named-content content-type="geo-json" specific-use="{&#34;type&#34;:&#34;Point&#34;,&#34;coordinates&#34;:[46.563330,-20.593330]}" id="NCID0EXSLM" xlink:type="simple">–20.59333, 46.56333</named-content></named-content>, 1550 m, montane rainforest, Malaise trap, 22–26 January 2003 (<abbrev xmlns:xlink="http://www.w3.org/1999/xlink" xlink:title="BL Fisher and the Madagascar Biodiversity Center team" id="ABBRID0E3SLM" xlink:type="simple">BLF</abbrev>), collection code: BLF07155, specimen code: <ext-link xmlns:xlink="http://www.w3.org/1999/xlink" xlink:type="simple" ext-link-type="uri" xlink:href="https://www.antweb.org/specimen/CASENT0049853">CASENT0049853</ext-link> (<named-content xmlns:xlink="http://www.w3.org/1999/xlink" content-type="dwc:institutional_code" xlink:type="simple">CAS</named-content>). <bold>Paratype.</bold> One worker. Madagascar, Province Antananarivo, 3 km 41° NE Andranomay, 11.5 km 147° SSE Anjozorobe, <named-content xmlns:xlink="http://www.w3.org/1999/xlink" content-type="dwc:verbatimCoordinates" xlink:type="simple"><named-content content-type="geo-json" specific-use="{&#34;type&#34;:&#34;Point&#34;,&#34;coordinates&#34;:[47.960000,-18.473330]}" id="NCID0ESTLM" xlink:type="simple">–18.47333, 47.96</named-content></named-content>, 1300 m, montane rainforest, pitfall trap, 5–13 December 2000 (<abbrev xmlns:xlink="http://www.w3.org/1999/xlink" xlink:title="BL Fisher and the Madagascar Biodiversity Center team" id="ABBRID0EXTLM" xlink:type="simple">BLF</abbrev>), collection code: BLF02370, specimen code: <ext-link xmlns:xlink="http://www.w3.org/1999/xlink" xlink:type="simple" ext-link-type="uri" xlink:href="https://www.antweb.org/specimen/CASENT0409150">CASENT0409150</ext-link> (<named-content xmlns:xlink="http://www.w3.org/1999/xlink" content-type="dwc:institutional_code" xlink:type="simple">CAS</named-content>).</p></tp:treatment-sec><tp:treatment-sec sec-type="Worker diagnosis" id="SECID0EIULM"><title>Worker diagnosis.</title><p>Integument black, entirely but finely sculptured, appendages dark brown; scape circular; anterior margin of clypeus rounded, not projected; promesonotal suture impressed, dorsolateral margin of propodeal margin.</p></tp:treatment-sec><tp:treatment-sec sec-type="description" id="SECID0ENULM"><title>Description of minor worker.</title><p>Medium-sized. Absolute cephalic size (<abbrev xmlns:xlink="http://www.w3.org/1999/xlink" xlink:title="Cephalic size" id="ABBRID0ETULM" xlink:type="simple">CS</abbrev>: 1.02 ± 0.28; 0.92–1.14). In full-face view, head subquadrate (<abbrev xmlns:xlink="http://www.w3.org/1999/xlink" xlink:title="Maximum head capsule width" id="ABBRID0EXULM" xlink:type="simple">CWb</abbrev>/<abbrev xmlns:xlink="http://www.w3.org/1999/xlink" xlink:title="Maximum cephalic length" id="ABBRID0E2ULM" xlink:type="simple">CL</abbrev>: 0.39±0.01, 0.39–0.40), posterior margin of head broadly convex, lateral margin of head slightly convex. Eyes sub-elliptical, placed laterally, closer to the posterior margin (<abbrev xmlns:xlink="http://www.w3.org/1999/xlink" xlink:title="Postocular distance" id="ABBRID0E6ULM" xlink:type="simple">PoOC</abbrev>/<abbrev xmlns:xlink="http://www.w3.org/1999/xlink" xlink:title="Maximum cephalic length" id="ABBRID0EDVLM" xlink:type="simple">CL</abbrev>: 0.09±0.01; 0.08–0.09). Mandibles triangular with five teeth. Anterior clypeal margin rounded and not produced anteriorly (<abbrev xmlns:xlink="http://www.w3.org/1999/xlink" xlink:title="Clypeal length" id="ABBRID0EHVLM" xlink:type="simple">ClyL</abbrev>/<abbrev xmlns:xlink="http://www.w3.org/1999/xlink" xlink:title="Maximum tentorial pit distance" id="ABBRID0ELVLM" xlink:type="simple">GPD</abbrev>: 0.24±0.01). Antennal scape virtually circular, surpassing posterior cephalic margin by the length of two basal flagella (<abbrev xmlns:xlink="http://www.w3.org/1999/xlink" xlink:title="Scape length" id="ABBRID0EPVLM" xlink:type="simple">SL</abbrev>/<abbrev xmlns:xlink="http://www.w3.org/1999/xlink" xlink:title="Cephalic size" id="ABBRID0ETVLM" xlink:type="simple">CS</abbrev>: 0.34±0.04; 0.33–0.36). In lateral view, metanotal groove deeply impressed; pronotum, mesonotum, and propodeum dorsum marginated laterally; mesonotum dorsum inclined posteriorly; propodeum dorsum slightly concave, its lateral carina forming a blunt tubercle with the lateral margin of the declivity (<abbrev xmlns:xlink="http://www.w3.org/1999/xlink" xlink:title="Mesothoracico-propodeal distance" id="ABBRID0EXVLM" xlink:type="simple">MPD</abbrev>/<abbrev xmlns:xlink="http://www.w3.org/1999/xlink" xlink:title="Mesosoma length" id="ABBRID0E2VLM" xlink:type="simple">ML</abbrev>: 0.25±0.02; 0.24–0.25). In lateral view, petiolar node strongly convex anterodorsally and flat posteriorly, node summit convex. Head finely areolate and mesosoma feebly areolate-costulate, gastral tergite finely imbricate. Mandible glabrous. Vertex with three pairs of filiform erect setae; mesonotum and propodeum dorsum with single pair of whitish setae; gastral tergite with short, whitish setae aligned transversally on the middle length of each segment; petiolar node with two or three pairs of whitish setae on its dorsum. Body uniformly dark blackish brown to black, appendages brownish, mandible light brown.</p></tp:treatment-sec><tp:treatment-sec sec-type="description" id="SECID0E6VLM"><title>Description of major worker.</title><p>With characteristics exactly the same as minor worker, but head more trapezoidal (<abbrev xmlns:xlink="http://www.w3.org/1999/xlink" xlink:title="Cephalic size" id="ABBRID0EFWLM" xlink:type="simple">CS</abbrev>: 1.74±0.04, 1.71–1.77).</p></tp:treatment-sec><tp:treatment-sec sec-type="distribution" id="SECID0EJWLM"><title>Distribution and biology.</title><p><italic><tp:taxon-name><tp:taxon-name-part taxon-name-part-type="genus" reg="Camponotus">Camponotus</tp:taxon-name-part><tp:taxon-name-part taxon-name-part-type="species" reg="zoro">zoro</tp:taxon-name-part></tp:taxon-name></italic> has been collected by beating low vegetation, sifting leaf litter, and baiting with honey and tuna fish. One worker has been found in Malaise traps from deciduous forest in southern Madagascar (Fig. <xref ref-type="fig" rid="F72">72E</xref>). In addition, this species has been collected from montane rainforest and Uapaca woodland.</p></tp:treatment-sec><tp:treatment-sec sec-type="discussion" id="SECID0E5WLM"><title>Discussion.</title><p><italic><tp:taxon-name><tp:taxon-name-part taxon-name-part-type="genus" reg="Camponotus">Camponotus</tp:taxon-name-part><tp:taxon-name-part taxon-name-part-type="species" reg="zoro">zoro</tp:taxon-name-part></tp:taxon-name></italic> is characterized by a shallow but distinct metanotal groove, and should not be confused with any other species because of the margination of its mesosoma.</p><fig id="F71" position="float" orientation="portrait"><object-id xmlns:xlink="http://www.w3.org/1999/xlink" content-type="doi" xlink:type="simple">10.3897/zookeys.1081.71872.figure71</object-id><object-id xmlns:xlink="http://www.w3.org/1999/xlink" content-type="arpha" xlink:type="simple">6DB4E9CB-7A96-50E8-AE9F-FB34081C354A</object-id><label>Figure 71.</label><caption><p><italic><tp:taxon-name><tp:taxon-name-part taxon-name-part-type="genus" reg="Camponotus">Camponotus</tp:taxon-name-part><tp:taxon-name-part taxon-name-part-type="species" reg="zoro">zoro</tp:taxon-name-part></tp:taxon-name></italic> minor worker (<ext-link xmlns:xlink="http://www.w3.org/1999/xlink" xlink:type="simple" ext-link-type="uri" xlink:href="https://www.antweb.org/specimen/CASENT0049853">CASENT0049853</ext-link>)
                <bold>1</bold> body in lateral view <bold>2</bold> head in full-face view <bold>3</bold> body in dorsal view.</p></caption><graphic xmlns:xlink="http://www.w3.org/1999/xlink" xlink:href="zookeys-1081-137-g071.jpg" position="float" orientation="portrait" xlink:type="simple" id="oo_634990.jpg"><uri content-type="original_file" xlink:type="simple">https://binary.pensoft.net/fig/634990</uri></graphic></fig></tp:treatment-sec><tp:treatment-sec sec-type="etymology" id="SECID0ESYLM"><title>Etymology.</title><p>The new species is named after the structure of the mesosoma; “<tp:taxon-name><tp:taxon-name-part taxon-name-part-type="genus" reg="Camponotus"/><tp:taxon-name-part taxon-name-part-type="species" reg="zoro">zoro</tp:taxon-name-part></tp:taxon-name>”means angle.</p></tp:treatment-sec><tp:treatment-sec sec-type="material" id="SECID0EBZLM"><title>Additional material examined.</title><p><bold>Province Antananarivo</bold>: Navoatra I Non Protected Area, 7.64 km NW Arivonimamo, <named-content xmlns:xlink="http://www.w3.org/1999/xlink" content-type="dwc:verbatimCoordinates" xlink:type="simple"><named-content content-type="geo-json" specific-use="{&#34;type&#34;:&#34;Point&#34;,&#34;coordinates&#34;:[47.119290,-18.978060]}" id="NCID0EMZLM" xlink:type="simple">–18.97806, 47.11929</named-content></named-content>, 1373 m, Uapaca woodland (<abbrev xmlns:xlink="http://www.w3.org/1999/xlink" xlink:title="Andrianjaka Ravelomanana" id="ABBRID0ERZLM" xlink:type="simple">ARA</abbrev>) (<named-content xmlns:xlink="http://www.w3.org/1999/xlink" content-type="dwc:institutional_code" xlink:type="simple">CAS</named-content>); Ankalalahana, <named-content xmlns:xlink="http://www.w3.org/1999/xlink" content-type="dwc:verbatimCoordinates" xlink:type="simple"><named-content content-type="geo-json" specific-use="{&#34;type&#34;:&#34;Point&#34;,&#34;coordinates&#34;:[47.113040,-19.053100]}" id="NCID0EA1LM" xlink:type="simple">–19.0531, 47.11304</named-content></named-content>, 1314 m, Uapaca woodland (H.E. Marti et al.) (<named-content xmlns:xlink="http://www.w3.org/1999/xlink" content-type="dwc:institutional_code" xlink:type="simple">CAS</named-content>); 3 km 41° NE Andranomay, 11.5 km 147° SSE Anjozorobe, <named-content xmlns:xlink="http://www.w3.org/1999/xlink" content-type="dwc:verbatimCoordinates" xlink:type="simple"><named-content content-type="geo-json" specific-use="{&#34;type&#34;:&#34;Point&#34;,&#34;coordinates&#34;:[47.960000,-18.473330]}" id="NCID0EQ1LM" xlink:type="simple">–18.47333, 47.96</named-content></named-content>, 1300 m, montane rainforest (<abbrev xmlns:xlink="http://www.w3.org/1999/xlink" xlink:title="Fisher-Griswold Arthropod Team" id="ABBRID0EV1LM" xlink:type="simple">FGAT</abbrev>) (<named-content xmlns:xlink="http://www.w3.org/1999/xlink" content-type="dwc:institutional_code" xlink:type="simple">CAS</named-content>); Reg. Analamanga, St. Forestiѐre Mandraka, <named-content xmlns:xlink="http://www.w3.org/1999/xlink" content-type="dwc:verbatimCoordinates" xlink:type="simple"><named-content content-type="geo-json" specific-use="{&#34;type&#34;:&#34;Point&#34;,&#34;coordinates&#34;:[47.916870,-18.918300]}" id="NCID0EE2LM" xlink:type="simple">–18.9183, 47.91687</named-content></named-content>, 1285 m, montane rainforest (B.L. Fisher, F.A. Esteves et al.) (<named-content xmlns:xlink="http://www.w3.org/1999/xlink" content-type="dwc:institutional_code" xlink:type="simple">CAS</named-content>). <bold>Province Fianarantsoa</bold>: Forêt d’ Atsirakambiaty, 7.6 km 285° WNW Itremo, <named-content xmlns:xlink="http://www.w3.org/1999/xlink" content-type="dwc:verbatimCoordinates" xlink:type="simple"><named-content content-type="geo-json" specific-use="{&#34;type&#34;:&#34;Point&#34;,&#34;coordinates&#34;:[46.563330,-20.593330]}" id="NCID0EW2LM" xlink:type="simple">–20.59333, 46.56333</named-content></named-content>, 1550 m, montane rainforest (<abbrev xmlns:xlink="http://www.w3.org/1999/xlink" xlink:title="Fisher-Griswold Arthropod Team" id="ABBRID0E22LM" xlink:type="simple">FGAT</abbrev>) (<named-content xmlns:xlink="http://www.w3.org/1999/xlink" content-type="dwc:institutional_code" xlink:type="simple">CAS</named-content>). <bold>Province Toamasina</bold>: Réserve Spéciale Ambatovaky, Sandrangato river, <named-content xmlns:xlink="http://www.w3.org/1999/xlink" content-type="dwc:verbatimCoordinates" xlink:type="simple"><named-content content-type="geo-json" specific-use="{&#34;type&#34;:&#34;Point&#34;,&#34;coordinates&#34;:[49.264270,-16.775500]}" id="NCID0EM3LM" xlink:type="simple">–16.7755, 49.26427</named-content></named-content>, 430 m, rainforest (<abbrev xmlns:xlink="http://www.w3.org/1999/xlink" xlink:title="BL Fisher and the Madagascar Biodiversity Center team" id="ABBRID0ER3LM" xlink:type="simple">BLF</abbrev>) (<named-content xmlns:xlink="http://www.w3.org/1999/xlink" content-type="dwc:institutional_code" xlink:type="simple">CAS</named-content>).</p><fig id="F72" position="float" orientation="portrait"><object-id xmlns:xlink="http://www.w3.org/1999/xlink" content-type="doi" xlink:type="simple">10.3897/zookeys.1081.71872.figure72</object-id><object-id xmlns:xlink="http://www.w3.org/1999/xlink" content-type="arpha" xlink:type="simple">6C890880-5FDA-5510-98AC-616F331FED3F</object-id><label>Figure 72.</label><caption><p>Distribution map of <italic><tp:taxon-name><tp:taxon-name-part taxon-name-part-type="genus" reg="Camponotus">C.</tp:taxon-name-part><tp:taxon-name-part taxon-name-part-type="species" reg="repens">repens</tp:taxon-name-part></tp:taxon-name></italic> species group
                <bold>A</bold><italic><tp:taxon-name><tp:taxon-name-part taxon-name-part-type="genus" reg="Camponotus">C.</tp:taxon-name-part><tp:taxon-name-part taxon-name-part-type="species" reg="claveri">claveri</tp:taxon-name-part></tp:taxon-name></italic><bold>B</bold><italic><tp:taxon-name><tp:taxon-name-part taxon-name-part-type="genus" reg="Camponotus">C.</tp:taxon-name-part><tp:taxon-name-part taxon-name-part-type="species" reg="ihazofotsy">ihazofotsy</tp:taxon-name-part></tp:taxon-name></italic><bold>C</bold><italic><tp:taxon-name><tp:taxon-name-part taxon-name-part-type="genus" reg="Camponotus">C.</tp:taxon-name-part><tp:taxon-name-part taxon-name-part-type="species" reg="jjacquia">jjacquia</tp:taxon-name-part></tp:taxon-name></italic><bold>D</bold><italic><tp:taxon-name><tp:taxon-name-part taxon-name-part-type="genus" reg="Camponotus">C.</tp:taxon-name-part><tp:taxon-name-part taxon-name-part-type="species" reg="tsimelahy">tsimelahy</tp:taxon-name-part></tp:taxon-name></italic> and <italic><tp:taxon-name><tp:taxon-name-part taxon-name-part-type="genus" reg="Camponotus">C.</tp:taxon-name-part><tp:taxon-name-part taxon-name-part-type="species" reg="robustus">robustus</tp:taxon-name-part></tp:taxon-name></italic> species group <bold>E</bold><italic><tp:taxon-name><tp:taxon-name-part taxon-name-part-type="genus" reg="Camponotus">C.</tp:taxon-name-part><tp:taxon-name-part taxon-name-part-type="species" reg="zoro">zoro</tp:taxon-name-part></tp:taxon-name></italic></p></caption><graphic xmlns:xlink="http://www.w3.org/1999/xlink" xlink:href="zookeys-1081-137-g072.jpg" position="float" orientation="portrait" xlink:type="simple" id="oo_634991.jpg"><uri content-type="original_file" xlink:type="simple">https://binary.pensoft.net/fig/634991</uri></graphic></fig></tp:treatment-sec><tp:treatment-sec><!--Section generated to contain objects referenced in tp:taxon-treatment.--><fig id="F11" position="float" orientation="portrait"><object-id xmlns:xlink="http://www.w3.org/1999/xlink" content-type="doi" xlink:type="simple">10.3897/zookeys.1081.71872.figure11</object-id><object-id xmlns:xlink="http://www.w3.org/1999/xlink" content-type="arpha" xlink:type="simple">9D206196-E973-5FC9-8598-43423B8C7184</object-id><label>Figure 11.</label><caption><p>Morphological character of minor and major workers of <italic><tp:taxon-name><tp:taxon-name-part taxon-name-part-type="genus" reg="Camponotus">C.</tp:taxon-name-part><tp:taxon-name-part taxon-name-part-type="species" reg="robustus">robustus</tp:taxon-name-part></tp:taxon-name></italic> species group <bold>A, B</bold> minor worker of <italic><tp:taxon-name><tp:taxon-name-part taxon-name-part-type="genus" reg="Camponotus">C.</tp:taxon-name-part><tp:taxon-name-part taxon-name-part-type="species" reg="zoro">zoro</tp:taxon-name-part></tp:taxon-name></italic> (<ext-link xmlns:xlink="http://www.w3.org/1999/xlink" xlink:type="simple" ext-link-type="uri" xlink:href="https://www.antweb.org/specimen/CASENT0049853">CASENT0049853</ext-link>) <bold>A</bold> head in full-face view <bold>B</bold> body in lateral view <bold>C</bold> head of major worker of <italic><tp:taxon-name><tp:taxon-name-part taxon-name-part-type="genus" reg="Camponotus">C.</tp:taxon-name-part><tp:taxon-name-part taxon-name-part-type="species" reg="robustus">robustus</tp:taxon-name-part></tp:taxon-name></italic> (<ext-link xmlns:xlink="http://www.w3.org/1999/xlink" xlink:type="simple" ext-link-type="uri" xlink:href="https://www.antweb.org/specimen/CASENT0066724">CASENT0066724</ext-link>) <bold>D</bold> minor worker of <italic><tp:taxon-name><tp:taxon-name-part taxon-name-part-type="genus" reg="Camponotus">C.</tp:taxon-name-part><tp:taxon-name-part taxon-name-part-type="species" reg="robustus">robustus</tp:taxon-name-part></tp:taxon-name></italic> (<ext-link xmlns:xlink="http://www.w3.org/1999/xlink" xlink:type="simple" ext-link-type="uri" xlink:href="https://www.antweb.org/specimen/CASENT0066723">CASENT0066723</ext-link>).</p></caption><graphic xmlns:xlink="http://www.w3.org/1999/xlink" xlink:href="zookeys-1081-137-g011.jpg" position="float" orientation="portrait" xlink:type="simple" id="oo_634930.jpg"><uri content-type="original_file" xlink:type="simple">https://binary.pensoft.net/fig/634930</uri></graphic></fig><fig id="F33" position="float" orientation="portrait"><object-id xmlns:xlink="http://www.w3.org/1999/xlink" content-type="doi" xlink:type="simple">10.3897/zookeys.1081.71872.figure33</object-id><object-id xmlns:xlink="http://www.w3.org/1999/xlink" content-type="arpha" xlink:type="simple">8AC9470F-17DF-5145-ABDE-9D6673D22F64</object-id><label>Figure 33.</label><caption><p>Mesonotum and propodeum in dorsal view, petiole in lateral view <bold>A, B</bold><italic><tp:taxon-name><tp:taxon-name-part taxon-name-part-type="genus" reg="Camponotus">C.</tp:taxon-name-part><tp:taxon-name-part taxon-name-part-type="species" reg="ethicus">ethicus</tp:taxon-name-part></tp:taxon-name></italic> (<ext-link xmlns:xlink="http://www.w3.org/1999/xlink" xlink:type="simple" ext-link-type="uri" xlink:href="https://www.antweb.org/specimen/CASENT0409949">CASENT0409949</ext-link>) <bold>C, D</bold><italic><tp:taxon-name><tp:taxon-name-part taxon-name-part-type="genus" reg="Camponotus">C.</tp:taxon-name-part><tp:taxon-name-part taxon-name-part-type="species" reg="zoro">zoro</tp:taxon-name-part></tp:taxon-name></italic> (<ext-link xmlns:xlink="http://www.w3.org/1999/xlink" xlink:type="simple" ext-link-type="uri" xlink:href="https://www.antweb.org/specimen/CASENT0049853">CASENT0049853</ext-link>).</p></caption><graphic xmlns:xlink="http://www.w3.org/1999/xlink" xlink:href="zookeys-1081-137-g033.jpg" position="float" orientation="portrait" xlink:type="simple" id="oo_634952.jpg"><uri content-type="original_file" xlink:type="simple">https://binary.pensoft.net/fig/634952</uri></graphic></fig></tp:treatment-sec></tp:taxon-treatment>
