# Supplementary material for: ﻿A taxonomic revision of the Malagasy endemic subgenus Mayria of the genus Camponotus (Hymenoptera, Formicidae) based on qualitative morphology and quantitative morphometric analyses
Source: Zookeys. 2022 Jan 17;1081:137–231. doi: 10.3897/zookeys.1081.71872 (PMC8786815; doi:10.3897/zookeys.1081.71872)
Supplement: Supplementary material 1 — Measurement of individuals specimen [file zookeys-1081-137-s001.csv]

sp	CollectionCode	Subsample	SpeciesCode	CASTE	CL	PoOC	PrAC	CLY	CW E	CWB	FR	TCD	GPD	SL	MW	ML	MPD	NOH	HTL	OMD	EL	MPH	PEW
andrianjaka	ARA0120		CASENT0837601	M	2.4	0.54	1.19	0.59	2.08	1.91	0.71	0.5	1	1.98	1.78	3.42	2.28	0.41	2.15	1	0.6	1.18	0.65
andrianjaka	ARA0296		CASENT0837602	M	2.35	0.52	1.18	0.6	2.04	1.88	0.71	0.52	1	2.05	1.72	3.32	2.28	0.4	2.14	1	0.6	1.16	0.65
andrianjaka	ARA0306		CASENT0837594	M	2.38	0.51	1.2	0.58	1.98	1.92	0.71	0.59	1	1.92	1.68	3.4	2.19	0.39	2.12	0.91	0.56	1.05	0.61
andrianjaka	ARA0317		CASENT0837603	M	2.39	0.52	1.21	0.61	2.05	1.9	0.71	0.51	1	1.99	1.78	3.46	2.21	0.41	2.21	1	0.6	1.09	0.62
andrianjaka	ARA0494		CASENT0837604	M	2.33	0.54	1.19	0.6	1.98	1.84	0.69	0.51	0.95	1.92	1.65	3.32	2.18	0.42	2.12	0.9	0.6	1.12	0.63
andrianjaka	ARA0878		CASENT0837595	M	2.52	0.52	1.3	0.6	2.05	1.98	0.7	0.53	1	1.98	1.71	3.48	2.4	0.45	2.28	0.9	0.6	1.28	0.6
andrianjaka	ARA125		CASENT0824602	M	2.32	0.5	1.21	0.6	2	1.82	0.7	0.6	1	2	1.7	3.28	2	0.4	2.1	0.9	0.6	1.28	0.6
andrianjaka	ARA305		CASENT0824597	M	2.32	0.5	1.22	0.6	1.92	1.8	0.7	0.6	1	2	1.7	3.35	2.1	0.38	2	0.9	0.6	1.22	0.6
andrianjaka	ARA305		CASENT0824598	M	2.5	0.5	1.32	0.6	2.12	2	0.7	0.6	1	2	1.72	3.42	2.41	0.4	2.2	0.9	0.6	1.3	0.7
antsaraingy	BLF32314		CASENT0371032	M	5.5	1.08	2.94	1.62	4.5	4.78	1.94	1.26	2.48	5.78	5.2	7.5	4.28	1.8	6.9	2.22	1.38	3.9	2.1
antsaraingy	BLF32326		CASENT0371050	M	5.56	1.05	3.1	1.55	4.41	4.62	1.95	1.25	2.55	5.82	5.09	7.75	4.46	1.72	7.2	2.18	1.3	3.95	2.4
antsaraingy	BLF32327		CASENT0371041	M	6.32	1.39	3.6	1.7	5.1	5.55	2.25	1.4	2.65	6.4	5.4	8.12	4.66	1.7	7.45	2.52	1.4	4.39	2.52
antsaraingy	BLF32334		CASENT0371028	M	6.21	1.48	3.62	1.96	5.12	5.56	2.21	1.52	2.7	6.25	5.5	7.82	4.4	1.9	7.4	2.63	1.4	4.21	2.55
antsaraingy	BLF32341		CASENT0371026	M	5.67	1.02	3.21	1.5	4.48	4.68	1.9	1.25	2.62	5.96	5.3	7.45	4.1	1.92	7.2	2.28	1.3	4.24	2.5
antsaraingy	BLF32360		CASENT0371038	M	5.96	1.2	3.22	1.82	4.76	5.08	2.15	1.41	2.65	6.18	5.48	7.9	4.42	1.72	7.43	2.3	1.4	4.28	2.5
chrislaini	BLF10285		CASENT0487636	M	2.45	0.72	1.12	0.61	2.22	2.01	0.95	0.55	0.94	2.68	1.72	3.01	2.05	0.41	2.4	0.92	0.55	1.35	0.84
chrislaini	BLF10296		CASENT0499000	M	2.78	0.95	1.32	0.82	2.52	2.41	1.12	0.68	1.12	2.98	1.92	3.65	2.29	0.54	2.72	1.12	0.61	1.56	1.02
chrislaini	BLF11289		CASENT0110513	M	2.64	0.74	1.22	0.7	2.41	2.28	1.1	0.61	1.05	2.9	1.89	3.49	2.12	0.64	2.51	1.12	0.61	1.49	0.89
chrislaini	BLF18524		CASENT0134057	M	2.72	0.76	1.28	0.78	2.61	2.42	1.1	0.63	1.15	2.92	1.91	3.52	2.15	0.72	2.52	1.1	0.61	1.56	0.91
chrislaini	BLF18534		CASENT0134047	M	2.42	0.71	1.12	0.65	2.32	2.14	1	0.6	1	2.78	1.68	2.88	2.12	0.46	2.38	1.1	0.58	1.34	0.88
darwinii	AND-08		CASENT0191675	M	3.3	0.6	1.8	0.9	2.9	3	1.1	0.9	1.5	3.3	2.4	4.6	2.8	0.8	3.6	1.5	0.9	2.1	1
darwinii	AND-08		CASENT0191675	M	3.4	0.6	1.8	0.9	3	3.1	1.1	0.9	1.5	3.4	2.4	4.68	2.8	0.9	3.8	1.6	0.9	2.1	1
darwinii	AND-08		CASENT0191675	M	3.8	0.7	2	1.2	3.3	3.6	1.3	1.1	1.7	3.6	2.6	5.1	3.2	1	3.9	1.7	1	2.5	1
darwinii	AND19		CASENT0191680	M	3.5	0.6	1.9	1	3	3.2	1.3	1	1.7	3.7	2.7	5	3	1	4.2	1.6	0.9	2.5	1
darwinii	AND19		CASENT0191680	M	3.86	0.8	2.09	1.18	3.41	3.68	1.38	1.03	1.74	3.56	2.96	5.38	3.24	1.18	4.18	1.83	0.9	2.67	1.3
darwinii	AND19		CASENT0191680	M	4.08	0.78	2.21	1.28	3.52	3.81	1.38	1.08	1.81	3.94	3.18	5.58	3.48	1.22	4.41	1.81	0.96	2.79	1.35
darwinii	AND43-1		CASENT0192330	M	3.8	0.8	2.1	1.18	3.3	3.7	1.4	1.1	1.7	3.7	2.8	5.47	3.26	1	4.15	1.6	0.9	2.61	1.2
darwinii	ANTC2705		CASENT0095752	M	3.8	0.8	2	1	3.3	3.5	1.3	1	1.7	3.7	2.8	5.68	3.41	1.1	4.2	1.7	0.9	2.4	1.2
darwinii	ANTC2705		CASENT0095753	M	4.1	0.8	2.2	1.1	3.5	3.8	1.4	1.1	1.8	3.9	3.1	5.8	3.72	1.1	4.5	1.7	1	2.7	1.3
darwinii	BLF00976	7	CASENT0191679	M	4	0.74	2.3	1.2	3.5	3.7	1.4	1.1	1.8	3.91	2.9	5.8	3.45	1.12	4.5	1.9	0.9	2.5	1.24
darwinii	BLF01989	5	CASENT0763900	M	3.74	0.71	2.05	1.08	3.22	3.88	1.29	0.98	1.68	3.81	2.82	4.86	2.71	1.04	4.43	1.65	0.86	2.45	1.05
darwinii	BLF01989	5	CASENT0763900	M	3.98	0.8	2.35	1.2	3.5	3.81	1.49	1.12	1.74	3.94	3.12	5.52	3.28	1.09	4.54	1.86	0.9	2.56	1.2
darwinii	BLF08151	8	CASENT0489105	M	4.14	0.8	2.35	1.2	3.5	3.78	1.4	1.2	1.8	3.91	2.91	5.78	3.48	1.1	4.52	2	1	2.52	1.23
darwinii	BLF08151	8	CASENT0489105	M	4.1	0.86	2.4	1.16	3.42	3.82	1.4	1.15	1.8	4.1	2.88	5.8	3.5	1.25	4.76	1.8	0.9	2.5	1.3
darwinii	BLF12262		CASENT0060818	M	3.2	0.6	1.7	1	2.9	3	1.1	0.9	1.5	3.2	2.4	4.68	2.72	0.9	3.6	1.4	0.9	2	1
darwinii	BLF13779		CASENT0763897	M	3.8	0.7	2.2	1.2	3.4	3.6	1.3	1	1.8	3.6	2.8	5.6	3.22	1	4.4	1.7	0.9	2.4	1.2
darwinii	BLF13779		CASENT0071420	M	3.95	0.78	2.14	1.15	3.5	3.78	1.4	1.12	1.8	4	2.95	5.65	3.7	1.05	4.47	1.74	0.95	2.44	1.26
darwinii	BLF13782		CASENT0071371	M	4.1	0.8	2.3	1.2	3.7	4	1.5	1.2	1.9	3.9	3	6.2	3.7	1.1	4.7	1.8	1	2.6	1.4
darwinii	BLF13782		CASENT0763896	M	4.1	0.8	2.2	1.1	3.6	3.8	1.4	1.1	1.8	3.8	2.9	5.9	3.6	1.1	4.6	1.8	1	2.5	1.2
darwinii	BLF15058		CASENT0119601	M	3.92	0.78	2.28	1.22	3.5	3.72	1.41	1.18	1.74	3.82	3.1	5.56	3.21	1.15	4.41	1.65	1	2.54	1.22
darwinii	BLF17372		CASENT0125963	M	3.7	0.6	2.1	1	3.3	3.5	1.3	1.1	1.7	3.6	2.8	5.1	3.1	1	4.1	1.5	0.9	2.5	1.2
darwinii	BLF17428		CASENT0763894	M	3.5	0.8	1.8	1	3.2	3.4	1.3	1	1.7	3.5	2.7	5.3	3.4	0.9	4	1.6	0.9	2.3	1.2
darwinii	BLF17428		CASENT0125375	M	3.7	0.6	2.1	1	3.4	3.6	1.3	1	1.6	3.7	2.8	5.61	3.54	1	4.25	1.68	0.9	2.5	1.3
darwinii	BLF17428		CASENT0763894	M	3.8	0.8	2.1	1.1	3.4	3.7	1.4	1.1	1.7	3.7	2.9	5.3	3.3	0.9	4.4	1.7	0.95	2.6	1.2
darwinii	BLF20481		CASENT0142134	M	4.1	0.9	2.2	1.2	3.5	3.9	1.4	1.1	1.8	4	3.1	5.7	3.5	1.2	4.51	1.65	1	2.7	1.2
darwinii	BLF20580		CASENT0763895	M	4.12	0.9	2.3	1.25	3.86	4.2	1.5	1.2	1.9	4	3.1	6.4	3.9	1.1	4.6	1.92	1	2.7	1.4
darwinii	MG-09B-258		CASENT0260917	M	3.6	0.7	2	1.1	3.2	3.4	1.3	1	1.7	3.5	2.6	5.2	3.16	0.8	4	1.6	0.9	2.4	1.1
darwinii	BLF01592		CASENT0005979	M	4.1	0.92	2.41	1.28	3.5	3.86	1.43	1.1	1.82	3.94	3.12	5.7	3.3	1.22	4.56	1.86	0.9	2.66	1.3
darwinii	BLF01592		CASENT0005977	M	4.1	0.9	2.2	1.1	3.52	3.9	1.5	1.1	1.8	3.92	3.1	5.7	2.94	1.1	4.42	1.8	1	2.68	1.5
darwinii	BLF15057		CASENT0118451	M	3.28	0.6	1.82	1	2.9	2.94	1.2	0.9	1.52	3.42	2.6	4.9	3.12	0.95	3.96	1.5	0.9	2.28	1
darwinii	BLF15059		CASENT0118424	M	3.42	0.7	1.86	1.1	3.08	3.2	1.3	0.94	1.54	3.5	2.7	4.9	2.98	0.92	3.9	1.52	0.9	2.32	1.12
darwinii	MG-29-40		CASENT0244353	M	3.8	0.76	2.16	1.1	3.34	3.54	1.22	1.08	1.8	3.6	2.92	5.7	3.72	1.2	4.5	1.9	0.95	2.8	1.5
darwinii	MG-29-40		CASENT0244355	M	3.7	0.7	2.08	1.15	3.28	3.5	1.38	1.1	1.74	3.74	2.92	5.5	3.2	1	4.5	1.7	0.9	2.42	1.17
darwinii	MG-29-48		CASENT0244393	M	3.59	0.78	1.92	1.05	3.18	3.4	1.28	0.92	1.6	3.7	2.72	5.1	3	0.95	4.4	1.52	0.9	2.5	1.18
darwinii	MG-29-68		CASENT0267525	M	3.8	0.7	2.16	1.12	3.4	3.6	1.36	1.1	1.8	3.74	3.1	5.75	3.7	1.15	4.52	1.82	0.96	2.62	1.42
darwinii	MG-29-75		CASENT0244417	M	3.5	0.7	1.94	1.04	3.1	3.2	1.2	0.94	1.62	3.5	2.8	5.4	3.4	1	4.3	1.6	0.9	2.46	1.2
darwinii	MG-29-75		CASENT0244419	M	3.82	0.76	2.12	1.16	3.3	3.5	1.4	1.06	1.8	3.81	3	5.72	3.5	1.1	4.65	1.6	0.9	2.64	1.4
ellioti	BLF05500	LO	CASENT0019327	M	4	0.8	2.3	1.2	3.4	3.6	1.1	0.9	1.8	4.4	3.3	6.1	4	0.8	5.3	1.8	1	2.6	1.2
ellioti	BLF05502	10	CASENT0446046	M	4.1	0.8	2.3	1.2	3.5	3.6	1.1	0.9	1.8	4.3	3.4	6.1	4.2	0.9	5.3	1.8	1	2.5	1.2
ellioti	BLF05502	20	CASENT0446125	M	4.2	0.8	2.3	1.2	3.5	3.6	1.1	0.9	1.8	4.3	3.3	6	3.8	1	5.5	1.8	1	2.6	1.1
ellioti	BLF05502	4	CASENT0445937	M	4.7	0.9	2.7	1.5	3.9	4.2	1.3	1	2	4.7	3.8	7	4.5	1.1	5.6	2.2	1	2.9	1.3
ellioti	BLF05540		CASENT0454060		4.65	0.92	2.59	1.38	3.92	4.19	1.3	1.02	2	4.92	3.79	7.12	5.05	0.71	6.12	2.21	1.1	2.96	1.35
ellioti	BLF05540		CASENT0454060	M	4.8	1	2.7	1.5	4.1	4.3	1.3	1.1	2	3.9	3.8	7	4.3	1.1	6.4	2.2	1	3.2	1.3
ellioti	BLF05540		CASENT0454060	M	5.1	1.1	2.9	1.4	4.2	4.7	1.4	1.2	2.1	5.2	4	7.2	4.5	1.1	6.4	2.2	1	3.2	1.4
ellioti	BLF05543		CASENT0454011	I	5.2	1	3	1.6	4.5	5.1	1.5	1.2	2.2	5.1	4.3	7.5	4.7	1.3	6.7	2.3	1.1	3.5	1.6
ellioti	BLF05543		CASENT0454011	I	5.3	1.1	3	1.5	4.6	5.2	1.5	1.2	2.2	5.1	4.4	7.5	4.6	1.3	6.7	2.4	1.2	3.5	1.6
ellioti	BLF05642		CASENT0454054	M	4.9	1	2.8	1.5	3.9	4.4	1.3	1	2	4.9	3.9	6.5	3.7	1.3	6.4	2.1	1.1	3.3	1.4
ellioti	BLF05642		CASENT0454054	M	5.1	1	2.9	1.5	4.2	4.7	1.4	1.1	2.1	5.1	4.1	6.8	3.8	1.4	6.5	2.2	1.1	3.4	1.6
ellioti	BLF05642		CASENT0454054		5.21	1.19	2.99	1.52	4.42	4.82	1.44	1.12	2.15	5.12	4.21	7.42	4.45	1.08	6.55	2.65	1.1	3.34	1.51
ellioti	BLF05642		CASENT0454054	M	5.7	1.3	3.2	1.6	4.8	5.5	1.6	1.2	2.4	5.1	4.5	7.1	3.6	1.4	6.9	2.6	1.15	3.7	1.6
ellioti	BLF05649	19	CASENT0427309	M	4.1	0.8	2.4	1.2	3.4	3.6	1.2	0.9	1.8	4.5	3.3	5.8	3.4	1	5.1	1.8	1	2.7	1.2
ellioti	BLF05649	3	CASENT0427342	M	4.2	0.95	2.3	1.2	3.6	3.7	1.2	0.9	1.8	4.4	3.4	6	3.5	0.9	5.6	1.9	1	2.9	1.2
ellioti	BLF05651		CASENT0078609	M	5	1.1	2.7	1.4	4.3	4.72	1.5	1.1	2.12	5.2	4.2	7.22	4.81	1.32	6.6	2.12	1.1	3.4	1.5
ellioti	BLF05730		CASENT0450892	I	5	1	2.8	1.5	4.1	4.6	1.4	1.2	2.1	5	4.2	6.9	4	1.2	6.2	2.4	1	3.3	1.4
ellioti	BLF05730		CASENT0450892	I	5.3	1.1	3.1	1.6	4.4	5	1.5	1.2	2.2	5.1	4.3	7.7	5	1.3	6.6	2.4	1.1	3.4	1.6
ellioti	BLF05834		CASENT0449184	I	5.6	1.2	3.2	1.6	4.8	5.6	1.6	1.3	2.3	5.1	4.4	7.4	4.4	1.4	6.3	2.6	1.15	3.6	1.7
ellioti	BLF06305		CASENT0445247	I	4.7	1	2.8	1.4	4	4.3	1.35	1	2	4.9	4.2	6.9	4.2	1.1	6	2.1	1.1	3.3	1.6
ellioti	BLF06305		CASENT0445247	I	5.2	1.1	3.1	1.6	4.3	4.7	1.45	1.2	2.2	5.1	4.4	7.6	4.8	1.3	6.5	2.4	1.1	3.4	1.7
ellioti	BLF06307		CASENT0445118	M	4.6	1	2.7	1.25	3.8	4.1	1.3	1	1.9	4.6	4.1	7	4.4	1	6.1	2	1	3.3	1.5
ellioti	BLF06334		CASENT0445207	M	4	0.8	2.2	1.1	3.3	3.4	1.1	0.8	1.6	4.2	3.3	5.8	3.4	1	5.2	1.8	0.9	2.8	1.3
ellioti	BLF15418		CASENT0120346	I	5.4	1.1	3	1.6	4.5	4.9	1.5	1.2	2.2	5.5	4.4	7.8	4.7	1.3	6.6	2.3	1.2	3.5	1.7
ellioti	BLF15446		CASENT0120376	I	5.4	1	3.1	1.6	4.4	4.8	1.5	1.2	2.2	5.5	4.2	7.6	4.7	1.4	6.8	2.2	1.2	3.1	1.7
ellioti	BLF35939		CASENT0723363	M	4.7	1	2.7	1.3	3.9	4.3	1.3	1	1.9	4.6	4.1	6.6	4	1.4	6	2	1	3.3	1.5
ellioti	BLF35941		CASENT0723364	I	5.2	1.1	2.96	1.66	4.2	4.8	1.4	1.1	2.15	4.86	4.3	7.16	4.24	1.3	6.23	2.26	1.1	3.62	1.7
ellioti	BLF35941		CASENT0723364	I	6.2	1.42	3.48	1.72	5.2	6.15	1.86	1.5	2.4	5.46	5	8.14	4.56	1.7	6.82	2.58	1.2	4.04	2
ellioti	BLF35942		CASENT0723351	I	5.3	1	2.9	1.5	4.4	4.9	1.5	1.2	2.2	5.1	4.3	7.1	4.1	1.4	6.3	2.5	1.1	3.4	1.6
ellioti	BLF35961		CASENT0723325	I	5	1	2.9	1.5	4.1	4.5	1.4	1.15	2.1	4.8	4.4	6.9	4.1	1.4	6	2.3	1.1	3.4	1.7
ellioti	MG-23-04		CASENT0115938	M	4.85	1	2.72	1.42	4	4.41	1.34	1.05	2	4.92	3.9	7.06	4.3	1.12	6.32	1.92	1.1	3.38	1.5
ellioti	MG-23-04		CASENT0115937	I	5.68	1.22	3.15	1.68	4.72	5.3	1.65	1.35	2.42	5.12	4.5	7.95	4.86	1.42	6.95	2.31	1.2	3.5	1.72
ellioti	MG-23-18		CASENT0115657	M	5	1	2.9	1.5	4.2	4.6	1.4	1.1	2.1	5.1	4	7.1	4.2	1.2	6.5	2.2	1.1	3.2	1.5
ellioti	MG-23-18		CASENT0115658	M	5.2	1.1	3	1.4	4.2	4.7	1.5	1.2	2.1	4.9	4.2	7.3	4.5	1.1	6.2	2.3	1.1	3.3	1.5
ellioti	MG-23-24		CASENT0115175	M	4.5	0.9	2.5	1.4	3.8	4	1.2	1	1.9	4.6	3.7	6.5	4.2	1.1	5.8	1.9	1	2.8	1.3
ellioti	MG-23-43		CASENT0115322	M	4.9	1.02	2.82	1.43	4.14	4.52	1.42	1.16	2.16	4.94	4.04	7.12	4.7	1.3	6.1	2.18	1.1	3.32	1.5
ellioti	MG-23-43		CASENT0115323	I	5.76	1.2	3.28	1.7	4.72	5.38	1.6	1.3	2.3	5.4	4.32	7.5	4.54	1.42	6.4	2.3	1.2	3.68	1.7
ellioti	MG-23A-13		CASENT0144271	M	4.5	0.9	2.5	1.3	3.7	3.95	1.2	1	1.9	4.7	3.6	6.5	4.2	1.1	5.8	2	1	3.1	1.4
ellioti	MG-23A-14		CASENT0144278	M	4.7	1.02	2.62	1.5	3.9	4.3	1.3	1	2	5	4.26	6.76	4	1.3	6.12	2.1	1	3	1.4
ellioti	MG-23A-16		CASENT0201925	M	4.6	0.9	2.6	1.4	3.9	4.2	1.3	1	2	4.7	3.8	6.9	4.3	1.1	5.9	2.1	1.1	3	1.5
ellioti	MG-50B-67		CASENT0262913	M	4.8	0.95	2.7	1.3	4.1	4.4	1.4	1.1	2	4.8	4.1	7.1	4.3	1.2	6	2	1	3.3	1.4
ellioti	MGF093		CASENT0059243	M	4.6	0.95	2.6	1.4	3.8	4.2	1.3	1	1.9	4.7	3.8	7	4.5	1.1	5.6	2	1	3.2	1.4
maintilany	BLF16895		CASENT0120678	M	2.42	0.51	1.21	0.6	2.19	1.96	0.75	0.61	1.05	2.21	1.75	3.32	1.95	0.54	2.21	0.93	0.61	1.27	0.81
maintilany	BLF17437		CASENT0135450	M	2.35	0.52	1.14	0.62	2.12	1.92	0.75	0.55	1.02	2.32	1.65	3.42	2.22	0.5	2.24	0.91	0.6	1.26	0.71
maintilany	BLF17570		CASENT0128360	M	2.4	0.51	1.19	0.62	2.14	1.99	0.81	0.6	1.01	2.23	1.62	3.42	2.12	0.52	2.26	0.92	0.62	1.31	0.8
maintilany	BLF26295		CASENT0245111	M	2.34	0.52	1.09	0.61	2.18	2.05	0.81	0.61	1.05	2.18	1.62	3.32	2.05	0.52	2.23	0.91	0.62	1.28	0.62
maintilany	BLF26306		CASENT0245085	M	2.39	0.51	1.21	0.62	2.16	2.01	0.83	0.6	1.02	2.32	1.72	3.52	2.25	0.52	2.26	0.92	0.62	1.28	0.71
maintilany	BLF26323		CASENT0245079	M	2.32	0.51	1.11	0.6	2.09	1.91	0.81	0.56	0.95	2.3	1.56	3.4	2.12	0.51	2.25	0.92	0.61	1.18	0.71
maintilany	BLF26344		CASENT0245082	M	2.31	0.51	1.14	0.6	2.14	1.94	0.79	0.6	1.01	2.13	1.72	3.36	2.11	0.54	2.23	0.94	0.64	1.24	0.82
maintilany	BLF26345		CASENT0245072	M	2.35	0.58	1.19	0.6	2.12	2	0.81	0.61	0.99	2.18	1.68	3.45	2.18	0.56	2.22	0.92	0.61	1.32	0.8
maintilany	BLF26351		CASENT0245191	M	2.32	0.49	1.12	0.62	2.13	1.92	0.81	0.52	1.02	2.22	1.65	3.34	2.18	0.52	2.25	0.93	0.62	1.25	0.74
maintilany	BLF26365		CASENT0245160	M	2.38	0.54	1.08	0.61	2.09	2.01	0.81	0.58	1.02	2.16	1.68	3.42	2.18	0.52	2.25	0.95	0.61	1.3	0.72
maintilany	BLF31314		CASENT0303438	M	2.28	0.55	1.12	0.61	2.05	1.86	0.71	0.52	1.01	2.12	1.52	3.21	1.99	0.52	2.12	0.93	0.61	1.18	0.68
maintilany	HEM0116		CASENT0298690	M	2.32	0.54	1.09	0.6	2.05	1.92	0.84	0.52	1	2.12	1.62	3.28	2.12	0.52	2.22	0.91	0.61	1.26	0.71
maintilany	MG-46-01		CASENT0169178	M	2.3	0.54	1.08	0.61	2.02	1.89	0.8	0.52	1.01	2.12	1.58	3.34	2.08	0.51	2.21	0.91	0.62	1.22	0.7
maintilany	MG-46-02		CASENT0169184	M	2.28	0.54	1.1	0.6	2	1.84	0.8	0.52	1	2.12	1.62	3.28	2.14	0.52	2.15	0.9	0.61	1.22	0.72
ivadia	BLF10105		CASENT0498654	M	3.01	0.8	1.5	0.7	2.61	2.74	1.12	0.8	1.45	2.9	2.4	4.32	3.1	0.8	2.9	1.3	0.7	1.78	1.1
ivadia	BLF10105		CASENT0498654	M	3.2	0.8	1.6	0.8	2.7	2.82	1.2	0.9	1.5	3.05	2.5	4.52	3.2	0.8	3.1	1.3	0.75	1.82	1.1
ivadia	BLF10105		CASENT0498685	M	3.42	0.92	1.52	0.8	2.8	2.92	1.25	0.9	1.5	3.12	2.38	4.82	3.2	0.8	3.1	1.31	0.9	2.08	1.25
ivadia	BLF10105		CASENT0498654	M	3.45	0.9	1.72	0.9	3	3.18	1.32	0.96	1.62	3.22	2.61	5.21	3.32	0.9	3.21	1.5	0.8	2.12	1.3
jjacquia	BLF01448		CASENT0188375	M	2.81	0.7	1.41	0.6	2.4	2.24	1.1	0.8	1.15	2.1	2	4.2	2.65	0.48	2.32	1.1	0.7	1.28	0.7
jjacquia	BLF04730		CASENT0477282	M	2.65	0.8	1.28	0.5	2.42	2.22	1.1	0.8	1.2	2.1	2.12	4.3	2.9	0.58	2.22	1.1	0.6	1.48	0.9
jjacquia	BLF04918	14	CASENT0444971	M	2.56	0.65	1.28	0.5	2.2	2.08	1	0.8	1.15	2	1.85	4	2.7	0.5	2	1.1	0.6	1.18	0.8
jjacquia	BLF04918	5	CASENT0444895	M	2.75	0.68	1.42	0.6	2.32	2.26	1.15	0.8	1.2	2.2	2	4.3	2.85	0.5	2.4	1.2	0.7	1.35	0.7
jjacquia	BLF05003		CASENT0001363	M	2.52	0.62	1.22	0.5	2.2	2.11	1	0.8	1.2	1.98	1.9	4	2.7	0.5	2.1	1.1	0.6	1.3	0.7
jjacquia	BLF05295		CASENT0443111	M	2.78	0.7	1.42	0.7	2.52	2.41	1.15	0.8	1.2	2.1	2.18	4.23	2.8	0.6	2.22	1.1	0.7	1.52	0.85
jjacquia	BLF05306		CASENT0442988	M	2.9	0.7	1.5	0.6	2.5	2.35	1.15	0.8	1.2	2.3	2.15	4.35	2.85	0.5	2.1	1.1	0.6	1.38	0.85
jjacquia	BLF06310		CASENT0445275	M	3.01	0.8	1.56	0.7	2.7	2.56	1.15	0.9	1.26	2.4	2.31	4.78	2.9	0.56	2.4	1.2	0.72	1.52	1
jjacquia	MA-14A-08		CASENT0064355	M	2.72	0.68	1.4	0.6	2.45	2.22	1.1	0.8	1.18	2.1	2	4.22	2.71	0.5	2.3	1.2	0.6	1.46	0.8
jjacquia	MA-14B-15		CASENT0153900	M	2.8	0.7	1.4	0.7	2.48	2.32	1.1	0.8	1.2	2.2	2.18	4.26	2.8	0.5	2.28	1.1	0.6	1.48	0.9
marotafika	ARA492		CASENT0824605	M	2.34	0.6	1.09	0.52	2.09	1.96	0.8	0.54	0.96	2.11	1.64	3.45	2.2	0.56	2.15	0.9	0.6	1.28	0.74
marotafika	BLF07151	24	CASENT0490611	M	2.38	0.61	1.08	0.54	2.11	2.05	0.8	0.6	1.02	2.08	1.68	3.58	2.22	0.56	2.15	0.91	0.61	1.25	0.72
marotafika	BLF07155		CASENT0049849		2.34	0.6	1.09	0.52	2.05	2	0.82	0.54	1	2.11	1.61	3.49	2.24	0.55	2.21	0.91	0.6	1.29	0.75
marotafika	BLF17364		CASENT0125953	M	2.52	0.54	1.26	0.65	2.21	2.12	0.92	0.62	1.05	2.25	1.78	3.85	2.52	0.59	2.46	0.99	0.61	1.36	0.74
marotafika	BLF17364		CASENT0824610	M	2.59	0.65	1.2	0.72	2.21	2.14	0.9	0.6	1.1	2.4	1.8	3.9	2.7	0.62	2.35	1.1	0.7	1.45	0.85
marotafika	BLF17380		CASENT0824607	M	2.52	0.66	1.2	0.7	2.28	2.2	0.9	0.7	1.1	2.41	1.9	3.85	2.65	0.65	2.32	1	0.7	1.38	0.8
marotafika	BLF17380		CASENT0125949	M	2.54	0.6	1.19	0.7	2.22	2.05	0.95	0.65	1.05	2.32	1.76	3.89	2.45	0.64	2.34	1.02	0.62	1.35	0.79
marotafika	BLF17484		CASENT0125299	M	2.41	0.62	1.12	0.51	2.14	2.02	0.81	0.6	1	2.18	1.72	3.49	2.35	0.59	2.22	0.98	0.6	1.22	0.72
norvigi	BLF09148		CASENT0494512	M	3.45	0.66	1.95	1.05	3	3.21	1.3	1.07	1.6	3.55	2.6	4.73	2.77	0.93	4.25	1.68	0.8	2.21	1.06
norvigi	BLF09148		CASENT0494512	M	4.1	0.88	2.37	1.2	3.48	3.87	1.5	1.2	1.83	4.06	2.95	5.5	3.21	1.2	4.89	1.84	0.9	2.48	1.26
norvigi	BLF09148		CASENT0494512	M	4.31	0.85	2.5	1.25	3.73	4.15	1.6	1.25	1.9	4.2	3.26	5.6	3.45	1.25	5.05	1.95	0.95	2.69	1.4
norvigi	BLF35614		CASENT0724356	M	3.68	0.81	2.1	1.08	3.23	3.48	1.39	1.12	1.83	3.81	2.79	5.05	3	1.1	4.42	1.76	0.89	2.4	1.12
norvigi	MG-09A-05		CASENT0079830	M	3.51	0.69	2.05	1.06	2.96	3.15	1.28	1	1.6	3.42	2.56	4.57	2.63	1	4.08	1.65	0.8	2.28	1.05
norvigi	MG-09A-06		CASENT0078713	M	3.72	0.7	2.18	1.08	3.12	3.4	1.32	1.02	1.72	3.68	2.8	5.02	3	1.04	4.6	1.89	0.8	2.26	1.1
norvigi	MG-09A-13		CASENT0111882	M	4.05	0.76	2.42	1.25	3.4	3.79	1.52	1.18	1.75	3.81	2.95	5.3	3.1	1.1	4.5	1.9	0.9	2.47	1.2
norvigi	MG-09A14		CASENT0078957	M	3.76	0.74	2.18	1.13	3.15	3.4	1.3	1.08	1.71	3.71	2.74	4.98	2.91	1.1	4.58	1.76	0.85	2.3	1.2
norvigi	MG-09A-25		CASENT0112042	M	3.95	0.75	2.35	1.2	3.41	3.7	1.45	1.08	1.79	3.88	2.9	5.3	3.13	1.03	4.83	1.9	0.85	2.5	1.25
norvigi	MG-09A-35		CASENT0112066	M	3.93	0.75	2.28	1.15	3.23	3.56	1.4	1.1	1.75	3.7	2.85	5	2.88	1.05	4.56	1.85	0.85	2.35	1.13
norvigi	MG-09B-56		CASENT0113774	M	3.81	0.9	2.06	1.15	3.12	3.45	1.3	1.08	1.7	3.42	2.65	4.9	2.87	0.98	4.24	1.66	0.85	2.27	1.04
norvigi	MG-09B-56		CASENT0113773	M	3.98	0.77	2.3	1.15	3.35	3.67	1.4	1.09	1.8	3.87	2.91	4.9	2.74	1	4.71	1.9	0.9	2.34	1.2
norvigi	MG-09B-60		CASENT0114647	M	3.78	0.8	2.11	1.07	3.21	3.5	1.32	1.06	1.71	3.62	2.85	4.85	2.7	0.96	4.46	1.7	0.85	2.21	1.05
norvigi	MG-09C-06		CASENT0113024	M	4.06	0.83	2.26	1.2	3.35	3.72	1.4	1.14	1.83	3.76	3	5.35	3.2	1.15	4.84	1.85	0.95	2.42	1.2
norvigi	MG-09C-57		CASENT0114319	M	3.61	0.75	2.06	1.05	3	3.2	1.3	1.04	1.64	3.47	2.6	4.74	2.8	1.15	4.34	1.71	0.85	2.14	1.05
norvigi	MG-09C-58		CASENT0112222	M	4.05	0.82	2.26	1.2	3.3	3.65	1.35	1.09	1.75	3.75	2.96	5.21	2.96	1.1	4.73	1.77	0.9	2.36	1.18
norvigi	MG-09D-11		CASENT0111180	M	3.76	0.76	2.21	1.2	3.05	3.38	1.3	1.05	1.68	3.71	2.58	4.76	2.83	1.05	4.55	1.7	0.85	2.3	1.1
nossibeensis	BLF01931		CASENT0191664	I	7.08	1.62	4	2.42	5.82	6.7	2.4	1.9	3	6.28	5.4	9.1	5.08	2.2	8.6	3.3	1.4	5.38	2.42
nossibeensis	BLF01995		CASENT0191665	M	5.9	1.3	3.4	1.9	4.9	5.4	2	1.6	2.5	5.7	4.9	8.3	4.9	1.8	7.8	2.9	1.1	4.9	2.1
nossibeensis	BLF01997		CASE6NT019166	M	5.4	1.1	3	1.7	4.5	4.9	1.8	1.4	2.4	5.4	4.5	7.7	4.8	1.6	7.3	2.6	1.2	4.5	2.1
nossibeensis	BLF01997		CASENT0191666	M	5.5	1.1	3.1	1.7	4.5	4.9	1.8	1.4	2.4	5.4	4.5	7.8	4.8	1.6	7.2	2.6	1.2	4.5	2.2
nossibeensis	BLF01998	18	CASENT0191658	M	5.68	1.24	3.1	1.76	4.72	5.1	1.98	1.52	2.48	5.68	4.62	8.1	4.94	1.6	7.28	2.7	1.2	4.22	1.78
nossibeensis	BLF01998	18	CASENT0191663	M	5.9	1.2	3.5	1.9	5	5.6	2	1.5	2.6	5.7	4.8	8.4	5.4	1.5	7.3	2.8	1.3	4.6	1.9
nossibeensis	BLF01998	9	CASENT0191661	M	6.2	1.1	3.7	2	5.3	6	2	1.7	2.6	5.8	5.1	8.4	4.8	1.6	7.7	2.9	1.2	4.9	2.2
nossibeensis	BLF01998	9	CASENT0191657	I	6.5	1.42	3.8	2.2	5.64	6.28	2.22	1.76	2.74	6.1	5.2	8.78	5.24	2.2	8.18	2.84	1.2	4.96	2.15
nossibeensis	BLF03340	23	CASENT0409951	M	6.6	1.32	3.8	2	5.64	6.36	2.2	1.8	2.92	6.02	5.3	9.28	5.72	2.05	7.58	3.14	1.5	4.16	2.4
nossibeensis	BLF03340	20	CASENT0409963	I	6.7	1.4	3.8	2	5.6	6.3	2.3	1.8	2.8	6.1	5.4	9	5.5	1.8	8	3.1	1.4	5.5	2.3
nossibeensis	BLF03344		CASENT0408910	M	5.5	1.2	3	1.7	4.6	5	2	1.5	2.4	5.4	4.3	7.8	4.53	1.5	6.7	2.6	1.2	4.2	1.9
nossibeensis	BLF03344		CASENT0763893	M	5.9	1.1	3.4	1.8	5.1	5.6	2	1.6	2.6	5.7	4.8	8.8	5.7	1.5	7.7	2.8	1.3	4.6	2.1
nossibeensis	BLF03344		CASENT0108910	I	6.2	1.1	3.5	1.9	5.2	5.91	2.1	1.6	2.7	5.7	5	8.5	5.2	1.9	7.5	2.9	1.4	4.7	2.2
nossibeensis	BLF03393		CASENT0408913	M	5.7	1.3	3.3	1.8	4.9	5.3	2	1.6	2.5	5.7	4.7	8.3	5.2	1.7	7.6	2.6	1.3	4.5	2.1
nossibeensis	BLF03393		CASENT0763892	M	6	1.4	3.5	2	5	5.5	2.1	1.6	2.6	5.8	4.9	8.3	5.3	2	7.8	2.7	1.45	4.9	2.2
nossibeensis	BLF03393		CASENT0763892	M	6	1.2	3.3	1.8	5	5.5	2.1	1.7	2.6	5.6	4.9	8.1	4.8	1.8	7.4	2.9	1.3	4.4	2.2
nossibeensis	BLF03518		CASENT0436604	M	5.2	1	3	1.5	4.54	4.8	1.8	1.4	2.4	5.2	4.2	7.61	4.45	1.5	6.8	2.4	1.24	4	1.85
nossibeensis	BLF04230		CASENT0078096	M	5.7	1.12	3.3	1.68	4.8	5.44	1.96	1.52	2.6	5.2	4.9	8.32	4.8	1.8	6.85	2.76	1.3	4.34	2
nossibeensis	BLF04244		CASENT0430573	M	5.1	1.1	2.83	1.4	4.52	4.7	1.78	1.4	2.28	5.1	4	7.29	4.32	1.48	6.48	2.42	1.2	4.14	1.7
nossibeensis	BLF04244		CASENT0430573	M	5.64	1.22	3.18	1.75	4.7	5.36	1.88	1.5	2.48	5.62	4.62	8.01	4.96	1.43	6.78	2.65	1.28	4.19	1.75
nossibeensis	BLF04368		CASENT0443865	M	5.56	1.12	3.2	1.7	4.85	5.2	1.9	1.5	2.5	5.3	4.48	8.4	5.5	1.52	6.8	2.7	1.2	4.11	1.9
nossibeensis	BLF04437		CASENT0441897	M	5.52	1.1	3.1	1.7	4.81	5.2	2	1.5	2.5	5.4	4.32	8.45	5.55	1.5	6.72	2.7	1.3	3.9	1.9
nossibeensis	BLF07384	17	CASENT0490445	I	5.5	0.9	3.2	1.7	4.92	5.4	2.02	1.6	2.45	5.22	4.7	8.42	5.46	1.5	7.25	2.8	1.32	4.5	1.92
nossibeensis	BLF07384	17	CASENT0490444	I	6.42	1.2	3.8	1.92	5.42	6.2	2.2	1.7	2.66	5.84	5.2	8.76	5.06	1.74	8.1	3	1.3	4.64	2.1
nossibeensis	BLF07391		CASENT0489679	M	6	1.1	3.5	1.8	5.55	6.38	2.2	1.7	2.7	5.7	5.12	9.4	6.8	1.7	7.4	3.32	1.38	4.68	2.21
nossibeensis	BLF07391		CASENT0489680	M	6.3	1.2	3.51	1.8	5.5	6.4	2.22	1.72	2.75	5.7	5.2	9.5	6.81	1.7	7.6	3.34	1.4	4.72	2.3
nossibeensis	BLF07444		CASENT0489729	M	5.61	1	3.2	1.68	4.8	5.21	2	1.6	2.5	5.65	4.6	8.5	5.6	1.4	6.9	2.8	1.3	4.18	1.9
nossibeensis	BLF07601		CASENT0493592	M	6.18	1.2	3.54	1.9	5.5	6.22	2.18	1.7	2.75	5.6	5	9.3	6.5	1.85	7.4	3.15	1.4	4.52	2.2
nossibeensis	BLF07601		CASENT0493592	M	6.4	1.3	3.4	2	5.62	6.4	2.1	1.7	2.65	5.7	5.1	9.42	6.4	1.8	7.6	3.3	1.5	5.03	2.15
nossibeensis	BLF11517		CASENT0056348	I	6.3	1.2	3.7	1.8	5.22	5.95	2.1	1.7	2.6	5.8	5.2	8.54	5.2	2.1	7.5	2.8	1.3	5	2.3
nossibeensis	BLF11518		CASENT0059463	M	6.2	1.2	3.6	2	5.1	5.8	2	1.6	2.6	5.8	4.8	8.1	4.7	1.8	7.9	2.9	1.3	4.8	2.1
nossibeensis	BLF11521		CASENT0107047	M	5.74	1.21	3.18	1.86	4.94	5.53	2	1.62	2.6	5.6	4.78	8.4	5.38	1.78	7.41	2.8	1.4	4.62	2
nossibeensis	BLF11555		CASENT0107051	M	5.8	1.1	3.3	1.8	5.1	5.65	2.1	1.6	2.5	5.6	4.7	8.4	5.2	1.8	7.4	2.7	1.35	4.7	2.1
nossibeensis	BLF11555		CASENT0107684	M	6.24	1.18	3.56	2	5.2	5.98	2.05	1.74	2.74	5.14	5.1	8.98	6.08	2	7.72	2.84	1.4	4.08	2.18
nossibeensis	BLF11562		CASENT0107050	M	5.75	1.25	3.2	1.9	5.02	5.56	2	1.65	2.6	5.7	4.89	8.4	5.32	1.7	7.4	2.7	1.3	4.52	1.98
nossibeensis	BLF11651		CASENT0107033	M	5.7	1	3.3	1.8	4.8	5.4	2	1.6	2.5	5.6	4.8	8	4.7	1.8	7.3	2.8	1.3	4.7	2
nossibeensis	BLF11652		CASENT0107727	M	5.5	1.1	3.1	1.5	4.6	5.1	1.9	1.5	2.4	5.4	4.4	7.8	4.5	1.8	7.3	2.5	1.25	4.4	1.8
nossibeensis	BLF19253		CASENT0136550	M	5.4	1.05	3.21	1.65	4.51	5.08	2	1.5	2.5	5.41	4.32	7.6	4.3	1.7	6.3	2.7	1.1	3.78	1.92
nossibeensis	BLF20132		CASENT0138276	M	5.8	1	3.4	1.9	4.9	5.4	2	1.6	2.6	5.7	4.8	8.4	5.5	1.7	7.3	2.6	1.3	4.8	2.1
nossibeensis	BLF20139		CASENT0138322	I	5.9	1	3.4	1.7	5	5.6	2	1.7	2.5	5.6	4.8	8.2	4.8	1.9	7.7	2.7	1.3	5	1.9
nossibeensis	BLF20170		CASENT0137563	M	5.5	1	3.2	1.7	4.5	4.9	1.9	1.5	2.4	5.5	4.5	7.9	4.8	1.6	7.3	2.5	1	4.6	1.9
nossibeensis	BLF20273		CASENT0137963	M	5.5	1.1	3.1	1.7	4.6	5.1	1.9	1.5	2.4	5.2	4.2	7.8	4.7	1.7	6.6	2.6	1.2	4.3	1.9
nossibeensis	BLF20309		CASENT0138319	M	5.1	0.9	2.8	1.5	4.5	4.8	1.9	1.4	2.2	5.1	3.9	7.4	4.4	1.5	6.4	2.4	1.2	4.2	1.9
nossibeensis	BLF20309		CASENT0763891	M	5.7	1.1	3.4	1.7	4.9	5.4	2	1.5	2.5	5.6	4.4	8	5.1	1.9	7.4	2.7	1.3	4.6	2
nossibeensis	BLF20309		CASENT0763891	M	5.8	1	3.4	1.9	5	5.6	2.1	1.6	2.5	5.6	4.6	8.1	5.1	1.7	7.4	2.9	1.3	4.6	2.1
nossibeensis	BLF20323		CASENT0138324	M	6.3	1.2	3.6	2	5.35	6	2.2	1.7	2.5	5.9	5.3	8.6	5.2	2	8.1	3	1.4	5.2	2.2
nossibeensis	BLF20328		CASENT0138326	M	6.3	1.3	3.6	1.8	5.4	6.1	2.1	1.7	2.7	5.5	5.2	8.4	4.5	1.8	7.8	3	1.3	5.1	1.9
nossibeensis	MG-42A-06		CASENT0201661		5.55	0.92	3.38	1.52	4.8	5.21	2	1.6	2.52	5.45	4.52	8.64	5.42	1.51	7.05	2.7	1.32	3.88	1.92
nossibeensis	MG-42A-11		CASENT0201737		5.42	0.9	3.21	1.54	4.5	4.92	2	1.6	2.5	5.4	4.32	8.05	4.42	1.52	6.62	2.7	1.3	3.68	1.8
nossibeensis	MG-42A-11		CASENT0201943		5.58	0.98	3.4	1.58	4.9	5.38	2	1.6	2.52	5.5	4.52	8.54	5.65	1.8	6.8	2.81	1.3	3.96	2
radovae	BLF07633		CASENT0493486	M	4.3	0.81	2.49	1.15	3.59	3.95	1.4	1.1	1.89	3.91	3.22	6.18	3.96	1.15	5.46	2.15	1	2.97	1.35
radovae	MG-11A-47		CASENT0053506	M	4.2	0.8	2.4	1.3	3.62	4	1.38	1.12	1.86	4.26	3.3	5.84	3.42	1.2	5.48	1.96	1	2.92	1.2
radovae	MG-18A-06		CASENT0144357	M	4.16	0.8	2.4	1.24	3.54	3.88	1.36	1.08	1.8	4.08	3.12	5.38	3	1.2	5.4	1.82	0.9	2.6	1.3
radovae	MG-18A-34		CASENT0146657	M	4.14	0.8	2.34	1.18	3.6	3.88	1.46	1.1	1.8	4.1	3.1	5.8	3.4	1.1	5.45	2	1	2.68	1.3
radovae	MG-18A-35		CASENT0144419	M	4.62	1.02	2.5	1.3	3.92	4.4	1.56	1.22	2.1	4.5	3.54	6.5	3.94	1.42	6	2.14	1	3.04	1.52
radovae	MG-18A-36		CASENT0146661	M	4.4	0.9	2.46	1.2	3.7	4.1	1.46	1.12	1.9	4.4	3.5	5.9	3.56	1.12	5.72	2	1	2.92	1.4
radovae	MG-18A-37		CASENT0144438	M	4.5	0.9	2.6	1.4	3.9	4.28	1.5	1.2	1.9	4.28	3.52	6.4	4	1.4	5.8	2.16	1	3	1.52
radovae	MG-18A-38		CASENT0146697	M	3.96	0.8	2.2	1.1	3.5	3.8	1.4	1.1	1.8	3.9	3.04	5.7	3.5	0.95	5.12	1.9	0.9	2.48	1.2
radovae	MG-18A-46		CASENT0154707	M	4.34	0.8	2.48	1.3	3.8	4.11	1.42	1.14	1.9	4.32	3.3	6.2	3.6	1.16	5.9	2	1	2.74	1.5
radovae	MG-18A-47		CASENT0154611	M	4.26	0.8	2.46	1.22	3.82	4.3	1.51	1.2	1.9	4.08	3.42	6.2	3.86	1.08	5.45	1.98	1	2.78	1.3
radovae	MG-18A-48		CASENT0154631	M	3.8	0.76	2.12	1.1	3.42	3.5	1.28	1.05	1.7	3.75	2.98	5.7	3.72	1	5	1.76	0.9	2.46	1.14
radovae	MG-18A-73		CASENT0265683	M	3.82	0.8	2.2	1.1	3.65	3.85	1.42	1.02	1.86	3.86	3	5.45	3.42	1.25	5.6	1.89	0.92	2.68	1.22
radovae	MG-18A-73		CASENT0265681	M	4.3	0.8	2.5	1.2	3.7	3.92	1.44	1.1	1.9	4.21	3.2	6.2	4	1.1	5.9	1.9	1	2.82	1.4
radovae	MG-18B-11		CASENT0066481	M	4.19	0.8	2.4	1.12	3.6	3.9	1.5	1.1	1.8	3.96	3.22	6.02	3.7	1.1	5.4	1.96	1	2.72	1.32
radovae	MG-18B-12		CASENT0066491	M	4.1	0.72	2.36	1.3	3.54	3.8	1.5	1.02	1.8	3.96	3.2	5.96	3.63	1.15	5.42	1.9	1	2.69	1.4
radovae	MG-18B-30		CASENT0154555	M	3.98	0.76	2.22	1.16	3.42	3.6	1.28	1.1	1.7	3.94	3	5.22	3.1	1.1	5.36	1.96	0.9	2.64	1.28
radovae	MG-18B-31		CASENT0154382	M	4.08	0.9	2.3	1.18	3.42	3.7	1.3	1.1	1.8	3.9	3.12	5.6	3.45	1.3	5.3	1.9	0.9	2.78	1.32
ihazofotsy	MA-02-21-03		CASENT0062675	M	2.02	0.5	0.98	0.5	1.78	1.69	0.74	0.5	0.85	1.65	1.38	3.12	1.98	0.28	1.82	0.78	0.54	0.82	0.42
ihazofotsy	MG-53A-16		CASENT0166750	M	2.22	0.46	1.2	0.6	1.91	1.78	0.75	0.53	0.88	1.88	1.49	3.25	2.12	0.3	1.96	0.88	0.6	0.82	0.5
themistocles	BLF02015		CASENT0191690	M	4.75	0.85	2.66	1.3	3.85	4.3	1.5	1.15	1.95	4.7	3.7	6.82	4.18	1.35	5.95	2.15	1	3.48	1.6
themistocles	BLF02015		CASENT0191690	M	4.96	0.9	2.86	1.4	4.1	4.64	1.7	1.2	2.1	4.98	3.9	6.84	3.94	1.42	6.12	2.35	1.12	3.5	1.7
themistocles	BLF02015		CASENT0191690	M	5.14	1.1	2.9	1.45	4.35	4.9	1.7	1.32	2.15	5.14	4.1	7.3	4.38	1.7	6.35	2.35	1.2	3.65	1.8
themistocles	BLF02040	35	CASENT0192337	M	5.1	1	2.9	1.6	4.3	4.9	1.6	1.3	2.1	4.92	3.98	7.25	4.5	1.6	6.15	2.4	1.15	3.65	1.7
themistocles	BLF02072	33	CASENT0004398	M	4.12	0.82	2.42	1.1	3.46	3.68	1.32	1	1.75	4.38	3.34	5.96	3.7	1.4	5.35	1.92	1	3.1	1.36
themistocles	BLF02072	33	CASENT0004398	M	4.6	0.92	2.6	1.31	3.88	4	1.5	1.1	1.9	4.65	3.38	6.4	3.68	1.28	5.48	1.94	1	3.26	1.4
themistocles	BLF02080		CASENT0191691	M	4.72	0.9	2.72	1.38	4	4.3	1.5	1.12	2.1	4.9	3.75	7.2	4.8	1.5	5.7	2.3	1.1	3.4	1.6
themistocles	BLF02080		CASENT0191691	M	4.75	0.9	2.75	1.39	4	4.3	1.5	1.1	2.1	4.92	3.75	7	4.4	1.5	5.8	2.32	1.1	3.3	1.6
themistocles	BLF15647		CASENT0121525	M	5.12	0.89	2.89	1.42	4.42	4.92	1.65	1.28	2.12	4.96	4.02	7.42	4.61	1.45	6.05	2.72	1.11	3.5	1.64
themistocles	BLF15654		CASENT0121521	M	5.31	0.92	2.95	1.62	4.2	4.81	1.6	1.2	2.25	5.02	3.95	7.15	4.06	1.6	6.24	2.15	1.2	3.47	1.72
themistocles	BLF15682		CASENT0121546	M	4.58	0.9	2.52	1.3	3.9	4.3	1.5	1.12	2	4.34	3.58	6.8	4.2	1.7	5.65	2	1.2	3.26	1.7
tsimelahy	BLF04814	25	CASENT0446651	M	2.35	0.52	1.16	0.61	1.96	1.76	0.68	0.52	0.95	2.12	1.86	3.71	2.54	0.41	2.49	1	0.61	1.32	0.68
tsimelahy	BLF15884		CASENT0122770	M	2.34	0.49	1.12	0.54	1.99	1.72	0.72	0.51	0.96	2.12	1.76	3.72	2.45	0.35	2.5	0.98	0.63	1.32	0.6
tsimelahy	MA-02-21-14		CASENT0062825	M	2.32	0.51	1.13	0.6	2.01	1.71	0.72	0.5	1.01	2.18	1.84	3.7	2.52	0.42	2.51	0.96	0.65	1.25	0.61
tsimelahy	MG-20-20		CASENT0117038	M	2.28	0.5	1.09	0.52	1.92	1.64	0.76	0.5	0.98	2.08	1.71	3.42	2.35	0.38	2.42	0.92	0.62	1.15	0.61
tsimelahy	MG-21-42		CASENT0115555	M	2.42	0.52	1.16	0.54	1.94	1.72	0.8	0.5	0.98	2.1	1.65	3.7	2.48	0.42	2.53	0.98	0.62	1.24	0.64
ursus	ANTC2753		CASENT0096059	M	3.96	0.63	2.41	1.14	3.5	3.8	1.45	1.14	1.8	3.87	3.04	5.63	3.11	1.3	4.71	1.89	0.95	2.54	1.27
ursus	ANTC2765		CASENT0096322	M	4.15	0.75	2.4	1.2	3.7	3.96	1.35	1.11	1.8	3.92	3	5.82	3.48	1.2	4.65	2	0.9	2.64	1.34
ursus	BLF16599		CASENT0123047	M	3.82	0.7	2.21	1.1	3.4	3.5	1.4	1.1	1.65	3.58	2.98	5.4	3.18	1.12	4.5	1.9	0.9	2.56	1.18
ursus	BLF16599		CASENT0123047	M	4.05	0.72	2.36	1.2	3.52	3.9	1.42	1.1	1.8	3.85	3.14	5.56	3.46	1.1	4.6	2	0.96	2.64	1.3
ursus	BLF16599		CASENT0123047	M	4.14	0.78	2.39	1.1	3.56	3.98	1.45	1.15	1.81	3.79	3.11	5.8	3.1	1.15	4.71	2	1	2.76	1.32
ursus	BLF16629		CASENT0123049	M	3.8	0.65	2.22	1.1	3.21	3.5	1.35	1.1	1.7	3.6	2.65	5.12	3.8	1.06	4.25	1.7	0.9	2.15	1.23
ursus	BLF16629		CASENT0123049	M	3.99	0.7	2.28	1	3.39	3.7	1.4	1.13	1.75	3.8	2.95	5.42	2.9	1.2	4.56	1.9	0.9	2.51	1.32
ursus	BLF16629		CASENT0123049	M	4.23	0.9	2.34	1.2	3.69	4.15	1.5	1.15	1.88	3.9	3.04	5.9	3.9	1.26	4.76	1.95	1	2.47	1.4
zoro	BLF07155		CASENT0049853	M	2.36	0.5	1.3	0.68	2.3	2.32	0.9	0.74	1.12	2.12	1.72	3.12	2	0.6	2.22	1.16	0.5	1.42	0.78
zoro	BLF37056		CASENT0724376	M	2.56	0.58	1.52	0.72	2.48	2.58	1	0.8	1.2	2.28	1.8	3.34	2.16	0.7	2.32	1.24	0.52	1.54	0.9
zoro	HEM0178		CASENT0298719	M	2.9	0.7	1.61	0.82	2.8	2.9	1.15	0.9	1.34	2.42	2.09	3.82	2.35	0.6	2.65	1.38	0.64	1.63	0.94
